# Supplementary material for: Co-expression of fibrotic genes in inflammatory bowel disease; A localized event?
Source: Front Immunol. 2022 Dec 23;13:1058237. doi: 10.3389/fimmu.2022.1058237 (PMC9826764; doi:10.3389/fimmu.2022.1058237)
Supplement: Supplementary file 1 [file Table_1.xlsx]

## Sheet: DEGs CD
GSE3365 CD	GSE6731 CD	GSE9686 CD	GSE16879 CD	GSE20881 CD	GSE59071 CD	GSE75214 CD	GSE94648 CD	GSE97012 CD
HIST1H2AC	PSKH1	SLC23A3	DUOXA2	APOBEC3H	RTEL1-TNFRSF6B	CFI	ST3GAL4-AS1	FLNA
HIST1H2BK	ARHGEF17	DUOX2	SLC6A14	HCG26	VLDLR	C2	ROM1	OR5C1
PGRMC1	COX20	ALCAM	C2CD4A	ZBP1	APOL1	TAP1	CARD16	RTBDN
SERPINB2	AGGF1	GPX8	KCNE3	EPSTI1	CFB	TCIRG1	LINC00294	OR4A15
HIST2H2BE	GNAQ	SLC6A14	C4BPB	HLA-G	RNF213	BTN3A3	CDC45	TSHB
MMD	TIPRL	MEP1B	SAMD9L	TOMM40	SLC6A14	PAQR5	PHACTR4	ATP2B2
BASP1	NFAT5	GALNT2	CXCL1	DDAH1	UBE2L6	NOS2	LINC01094	TSNARE1
TMEM158	ZC3H13	APCDD1	LCN2	MR1	TAP2	CDC25B	LOC100507507	OR2A2
HIST1H2BD	PDZRN3	NOS2	BACE2	NMNAT1	UBD	TAP2	ATP5I	CRYGN
APP	UGT8	MOCS1	PML	SP100	BTN3A3	IFITM3	LRCH1	AQP5
MLH3	ZMYND8	ITPRIPL2	IFITM3	IFIT3	CXCL1	LCN2	NDUFA1	TRPM3
SPARC	KAT6B	TM6SF2	CDC25B	NPAS3	LPCAT1	CASP1	ANXA3	SLC30A3
LOC100129518	ORC2	ARFGAP3	TSTA3	IGHA1	TAP1	BTN3A1	SERPINB1	LINC01122
PRKAR2B	DDX17	PTPN13	DUOX2	UBR1	IDO1	CFB	MPRIP	LINC00908
PF4	RBFOX2	CXCL1	FKBP11	ANXA5	TGM2	CDHR1	SPAG7	HAP1
HIST1H3F	ERCC4	PLIN1	MXRA5	TMEM98	TAPBP	TMEM192	OSM	SV2A
TMEM140	DYRK2	DTD1	MMP3	RPRD1B	PSME2	MXRA5	BATF	CDC14C
CXCL5	P2RY1	TRIM78P	KCND3	FOXK2	DEPDC7	GBP4	MXD3	LINC00637
BEX3	CCNT1	OGFOD3	FAM83A	MAP3K8	CLSTN3	ST5	PGS1	HGFAC
BLCAP	STMN2	RAB6B	CARD16	SLC40A1	PML	TMEM170A	PSMB8-AS1	GRIK5
MFAP3L	STK11	ADM	S100A8	ADGRF1	CASP5	PSMB9	DHRS7B	Krtap2-1
ABLIM3	LIMS4	RNPC3	GPX8	VEGFA	VWF	FRMD1	LAMTOR5	PBOV1
GNG11	SSPN	KRT12	SLC7A11	SAA1	NLRC5	PAG1	ADNP	RTN4RL2
RAB11A	ZNF124	FABP3	SERPINA3	C5orf56	PARP9	KCNE3	NUDT18	TNRC6C
FTH1	CALM3	GLS	CXCL8	CCDC187	BACE2	FKBP11	LINC00330	TH
THBS1	PRKD3	SLC6A4	TMEM192	NOS2	EAPP	FOLH1B	TSPYL1	NCR1
SLC22A4	GPM6B	SLC16A5	AQP9	SAMD9L	SAMD9L	PSMB8	G0S2	SLC18A2
NCK2	GTF2H3	PRAP1	LPCAT1	GNAT1	BIRC3	DMBT1	NFATC3	KLHL38
SDPR	FAM172A	CCL20	IFITM2	ANKRD20A2	SPINK4	NCOA7	SORCS3	HTR1B
GPX1	CAP2	AGBL2	NLN	ANGPT1	NOS2	CARD6	HSPH1	CRNN
MIR664B	SYNPO	SEC24D	CXCL5	DUOX2	SHISA5	HLA-F	NME1	AKAP4
IFNAR2	CRK	ME3	SAA2	MDK	RMND5A	LYN	AIF1	SCGB3A2
PDLIM1	VEZF1	TRPV1	IFITM1	TUBB3	TPK1	IRF1	TINF2	ASB16
HCAR3	EDDM3A	KDELR3	KYNU	CLEC7A	HAPLN3	PARP14	BCL11A	Krtap6-3
NRGN	PPID	Hymai	FCGR1B	BEND2	APOL2	LOC101060256	FANCE	aknad1
CALM3	TOPORS	FKBP11	S100A9	CIR1	PARP14	PSMB10	SLC5A3	APOLD1
H2BFS	LPAR1	ACPP	S100A11	NOL9	TNIP3	RNF213	ZNF438	CSH1
RAB31	NPTN	APOL1	CRELD2	IRF7	GBP2	UBD	ERMP1	FAM133B
ACTN1	BBX	TUSC3	HIF1A	IFIT2	CHI3L1	ELMSAN1	LOC729173	FLJ31713
PTGS1	SOSTDC1	EDEM1	PDZK1IP1	ETV1	CLYBL	NFKBIZ	CST7	PAX4
TMF1	DHX38	PPARD	DDIAS	TLE4	APOBEC3B	CPNE2	NANS	CDH5
IL1R1	ERP44	ETS2	TAP1	IFI27L2	TCIRG1	TRIB2	BLVRA	TTTY13
NFATC2IP	GAB1	FCGRT	KLHDC7B	MRPS36	DUOXA2	FAM168B	DPM3	KRTAP13-4
HMGB1	PIK3R1	MAGI1	CXCL2	IL2RA	ZNF608	PARP9	CSTA	OR51T1
SYNE1	GPC4	TM9SF1	RRM2	MFSD9	C2	RNF152	HP	C15orf62
NELFCD	MED1	BRINP2	SORD	NDUFS3	ZC3H12A	STAT1	TNFSF13B	RPL3L
MARCH2	EGFL8	SOGA1	MIR6732	TRIM22	AQP11	PSME2	MRPL51	KRTAP10-2
CTTN	RAB5B	NUCB2	MMP1	MRPL21	SOCS1	UBA6	ATRX	XCR1
CYP1B1	PKN2	PPARA	MMP10	IGHV3-48	PKM	RTP4	CLIC1	MC2R
PLAUR	ZBTB20	MYO9A	ANXA5	ANKRD1	PHLPP2	TRAFD1	NDUFA3	DRP2
SNRNP70	MTSS1	ADIRF	KIAA0895	MALAT1	ARRDC4	TMEM63C	ZBTB44	PYGO2
AQP9	IL6ST	MOGAT2	NFKBIZ	BNIP3L	RAVER2	CNTFR	ST3GAL4	DNAJC27-AS1
MAP3K7CL	NUDT4	spdya	TCN1	SEC14L1	PLVAP	CD55	TMEM208	OPN1SW
RGS10	NR1D2	KDELR2	ARNTL2	PLEKHS1	VWA1	UCK1	IL4R	Krtap11-1
RNF114	CDS1	ADCY3	BMP8B	CCDC144B	FBXO3	IL15RA	SYN2	RAPGEF3
RNF103-CHMP3	WEE1	PALLD	TIMP1	PLPPR3	ADAMTS9	UBE2L6	MCEMP1	UPB1
LEPROT	PBX3	P4HB	IGKC	TAP1	MSTO2P	DUOX2	Cox4I1	OR51G1
RAP1A	LOC101929368	SSR4	NOS2	IGLL5	MINPP1	GBP2	PTRH1	MN1
PHLDA1	GSK3B	SUPV3L1	SBNO2	TUBB4B	DMBT1	ELL2	ZNHIT6	NAALADL2
C5AR1	PTN	PSAT1	C2	IGLV6-57	DAPP1	PML	SCAF4	LINC00160
TREM1	RAD50	PSMC2	LIPG	CCL11	PI3	PDE10A	NR2E1	KLHL33
OGT	ARFGEF2	PAM	ATP2B1	CNP	PSMB9	MMP1	FGF13	nppb
PUM1	THOC2	ACSL3	PRDX4	IGK	S100A8	DGKD	TLR5	TCTE1
PTCD3	ADD3	TM2D2	CBR3	COL17A1	LRG1	CARD16	CD59	KRTAP5-4
TBXA2R	NPY1R	TMEM173	FAM47E-STBD1	PDZK1IP1	GBAS	IDO1	TXN	LENG8
GOLGA8N	GBE1	CSF1	CLDN1	C3orf35	EIF4EBP2	ABCA2	CASP1	SPEN
SAT1	SKP1	CYP2C9	WARS	RPS26	CXCL2	TSTA3	TIMM17B	CCDC158
MIR4800	WDFY3	WBP11	CXCL3	XRCC6	GRINA	RMND5A	LIX1L	DCT
ACTR5	SEL1L	CREB3L2	CD55	AGO3	STAT1	LPIN1	ifitm1	Krtap4-8
CD247	SP3	ABCB11	PAG1	STXBP3	CASP10	APOL1	GMFG	HSPB6
SLTM	CXCR5	ASB13	RTEL1-TNFRSF6B	C8orf44	CDH5	LIPG	SLC9A7	LMO1
DDX1	WWP1	CCDC33	EAPP	IFITM1	C1QTNF3-AMACR	WSCD1	TSPO	CSN1S1
U2SURP	NORAD	btg3	PF4	CTSB	USP30	MT1M	SWSAP1	PCED1B
ILKAP	ULK2	SEC22B	NAAA	DMBT1	CHPF	SLC6A14	UQCC2	OR7A17
RBM5	RAP2B	PRDM1	DUSP4	TANK	ASS1	SAMD9L	CELF1	LOC100133985
CALD1	BTG3	SLC7A9	ASPHD2	PSMB9	TMEM14C	ARNTL2	VPS9D1	OR3A3
LIMS4	ST3GAL1	CDK20	CHMP4B	MRPL11	CDC25B	CIPC	GYG1	KCNH4
KLRF1	CHD1	c21orf33	DRAM1	FSD2	JAK2	SHISA5	ANKH	FBXW12
ANKMY2	FOXF2	APOBEC3B	ASRGL1	YIPF3	PLEKHG1	VCP	CYSTM1	FAM171A2
SNORD96A	SUPT20H	EPB41L5	FBXO16	VDAC3	SLC19A3	XBP1	WRN	KRTAP10-8
RXRA	HNF4G	GLB1L2	S100A2	ARID1A	CIITA	ACKR4	SPHK1	TBX6
LUC7L	MBOAT2	LMX1A	IGLJ3	ANKRD12	PDIA4	APOL2	WNT16	LOC148696
RNF11	SREK1	MMP3	PCDH7	RFWD2	ISCA1	CALR	GOLGA3	osbpl6
F13A1	TMX4	FRMPD1	CHI3L1	HLA-F	CEBPD	TMEM56-RWDD3	MPHOSPH8	LMF1
PPBP	NRAS	INSIG1	FCGR3B	GOLGA6L1	LCN2	PDIA4	S100A12	CLPSL2
ALOX12	PABPC1	CHST13	MMP7	PKM	CXCL3	MIR21	DDAH2	TRIM51
MPL	GNA13	GSTA1	LYN	ISG15	P4HB	MPZL3	NAA38	SBF1
SNORD10	SLC5A3	SLC25A34	APOL2	LOC100506526	OAS3	REG1B	BCOR	TBKBP1
ZBED1	PER2	GNA14	TCIRG1	ITGA2B	FCN1	SLC16A9	LOC100506113	FAM71E2
ELF2	ATAD2B	KLF8	FBXL3	RSC1A1	SERPINA1	GGT7	SPEN	RUFY4
TPM1	ARHGAP5	RCN1	GNA15	LCN2	GBP4	C5orf56	HHAT	MYBPC3
CXCL1	FUT4	ZSWIM3	NUCB2	BMS1P20	CASP1	FBXL3	CD274	ECEL1
CA2	CDK13	BRD3	PLS3	ELSPBP1	NMT2	PADI2	ROMO1	OR8U1
HNRNPDL	PTOV1-AS1	CYR61	IDO1	XRN1	FAM167B	PPIL6	SLC9A8	PATE1
DYNLRB1	AP3D1	AGT	IL1B	SEPT11	HLA-H	S100A11	LINC00284	PROSER3
GSTO1	ATG12	CELF6	TPK1	C2	SLC10A5	BMP8B	GPATCH8	LOC392196
MIR1292	MTMR9	BMP3	MIR8071-2	RNF149	NFKBIZ	SPINK4	ACOX2	CDCP2
ARPC5L	SOCS1	MORC4	STAT1	HLA-B	ARHGAP42	OTOP2	TNRC6B	PIPOX
PTPN12	SEPT11	FAM46C	RPS6KA2	LOC101929680	LOC400590	CNTN4	FCER1G	KRTAP10-10
SEC24C	KDM5A	EDN2	CFDP1	PRRC2C	APPL1	TTLL4	ZNF707	ZFP92
HIST2H2AA4	KMT2A	DEF8	TSTD1	DUBR	STAT2	REG1CP	GSTO1	OR10G4
LOC100507472	RABIF	XBP1	FAM168B	HLA-A	MFSD10	TMEM38B	gosr1	GIPR
CDK5RAP1	TMSB10	C1orf220	EIF4EBP2	PPP1R1A	CYP2B7P	RNF135	SON	c1orf127
RUFY1	NCOA2	BSDC1	PARP9	ANKRD11	CRLS1	FAM47E-STBD1	MRPL54	MAGEB2
GUCY1B3	CTCF	ZC3H12A	STXBP1	IFITM4P	SAA2	LAMB1	CENPX	TSSK3
EGR3	CDH13	MYO1B	DNAJC10	NCOR2	SNX30	LRRN2	sumo3	NXNL1
NPRL2	EAPP	ELL2	LPIN1	WSB1	LPIN1	HINFP	DOPEY2	KIAA0907
RASSF1	CIITA	G6PC	CFLAR	CASP5	GALNT2	SNX30	ERCC6	ZNF205
CLU	PRPF40A	SELENOK	IKBIP	XPO6	CXCL11	LPCAT1	DNAH17	IL17A
HIST1H2BE	ANKRD12	spink4	WNT5A	SLC16A3	ROR2	GBP1P1	SMARCA2	PRLHR
TUBA3D	KPNA3	MYH10	CLN5	FBN2	LRRN2	TGM2	GAS5-AS1	GML
BMS1	SNX13	CSPG4P5	IGK	TRMT12	IRF9	PLS3	CYP2W1	KRT33A
P2RX5-TAX1BP3	ZNF354A	PRKAB2	LINC00261	BRI3BP	RNF128	BTN3A2	GMPR2	SYNGR1
CORO1C	NECTIN3	IL1RL2	ECT2	HACD2	BAG3	ATP10D	RBBP4	DTNA
DDX39A	PRRC1	TMX4	CNKSR3	TUBB8	PDK2	TRAK2	WDFY3-AS2	LOC100128219
RAB1B	MAX	CALU	MTHFD2	RAB3IP	SNORD60	SETD9	KIT	LOC285626
SUPT7L	KIF25-AS1	WTAP	IGFBP5	IRF2BPL	MAML2	SLC39A2	NNAT	TISP43
ACSBG1	RAPGEF5	gcnt2	CD40	SLITRK6	IFI35	CLDN8	DOCK7	PRR27
UBE2I	ZNF273	SKA2	HLA-E	BTN3A3	HDHD2	APOL6	BIK	PTGER4P2-CDK2AP2P2
SLC33A1	FAM208B	MYOF	PTEN	SPAG16	TRAK2	C9orf78	AHCYL1	LINC01310
NARS	MTR	STARD3NL	UBD	PMCH	KCND3	FAM134A	ZBTB16	KRT9
SNAP23	PHTF2	SLC23A1	IDH2	BMPER	IL15RA	CASP10	NARF	MYOD1
ZAP70	CAPZA2	PHTF1	ZNF91	MRPS24	ACVR2A	LYZ	DICER1	KCNH2
EGR2	ANK3	SEC11C	PDIA4	FADS1	COL4A1	PIK3R3	OGDHL	PTCH2
MACF1	PANK3	SQLE	KPNA2	GPX8	SLC5A12	BACE2	ZFP14	CAPNS2
EPOR	DMD	ASAP3	IGHA2	LOC101927204	ACAT1	MVB12B	PLEKHG1	ETV1
FUBP1	CCDC6	CADPS2	ANKH	CLUH	C11orf53	CARD17	FASTK	NCKAP5L
MYL9	LDLRAD4	CDC42	PTPN13	KPNA4	RAB11FIP1	HLA-H	tmem120a	SPATA1
XCL2	TRIL	ELL3	TGFBI	ALPK1	KYNU	FILIP1L	CASP4	FBXO44
CD160	TAF5	MYL5	ZNFX1	KCNK16	UNC5CL	SPRED2	SDF2L1	Smco2
WBP2	FRY	MAPK8	ORC6	FARSA	PLEKHF1	DUOXA2	AFMID	UBXN11
RBM25	COMMD3-BMI1	TGM2	PIK3R3	GREB1	SLC25A4	GLYR1	UQCR11	Prdm11
PWP1	RAB27A	SLC16A9	SELE	PBX2	BTN3A1	ZNF439	Lce3d	SLC24A4
NPTN	EXO1	JAK2	PHLDA1	ELL2	MOV10	C11orf53	TUBA1C	ADAMTS19
KRI1	GPD2	LRRC49	CXCR2	PKD1	TMEM38B	REG1A	MYD88	IL1RAPL2
SEPT5-GP1BB	CYTH2	PEX11A	SOCS3	LOC105377832	NAT8B	TAPBP	0	HEATR9
GSAP	NUP210	SLC1A7	CDC14A	TMC5	ALDH5A1	ZC3H12A	PUS7	CELA2B
ENDOD1	TTLL4	PLPP5	LYRM7	DPF2	TOMM20L	TGFA	RGL4	AIF1
MRPL9	CA1	MAP3K5	ACSL4	GBP1	CAMK2N1	CLDN23	MAPK14	DNAI1
QKI	SMG1P5	SLC25A42	ARHGAP35	IGDCC3	CEACAM6	DNAH7	URB1-AS1	fgf22
WIPF1	PHLDA1	ABCC3	TPRG1L	CFB	PLEKHM3	CHMP4B	PUM1	NRP2
UVRAG	CDR2L	SLC36A4	IRAK3	SEPP1	PDE6A	XAF1	KREMEN1	PPCDC
WIPI1	ANGPT1	DUOXA2	MLKL	COBLL1	SBNO2	ADGRG6	NPAP1	ANP32C
NACA	WRN	SIK1	INHBA	SNX29	KCNK10	PARP8	SRA1	DLK2
PNN	MPO	HTR1D	CXCL6	CHI3L1	PPP2R3A	CLN8	ACAA1	ISLR2
SUZ12	CBLB	ARL10	IGHM	NCALD	SPATA25	WNT5A	NUDT22	LOC100130193
HNRNPA1	ADGRL3	NLRP11	ITLN1	ADCY4	PET117	IFITM1	ENTPD1	SLC22A2
XK	NLGN4Y	LRRFIP2	MUC1	MCM4	IFITM3	NCALD	TXNIP	OR4D10
LCN2	AUTS2	C1GALT1C1	C1R	ZC3H7B	TAB3	ATF1	FKBP2	SLC17A7
CD93	PRIM2	CRAT	SHCBP1	VAMP5	TTPA	CXCL11	SLC26A8	MAP7D2
PTGDS	PTPN21	GLUL	SGK2	DUSP16	TPRG1L	IFI44	CA4	HBM
C1orf174	ARID4A	SFTPB	PAQR5	FCHSD2	HSD17B2	ANKRD27	RNF141	OPALIN
HIST1H2BH	IRX5	DNAJB6	TGIF1	MRPL34	BRAP	PEX19	PRKAG1	MYADML2
PLCG1	SLC25A26	ATP2C1	SETD9	MLEC	PDZK1IP1	CCND2	SPACA3	P2RX2
CCNL2	ZNF175	PPA1	RMND5A	FCGR3A	PSMB10	ZNFX1	LYPD4	LOC145474
MTO1	SPHAR	rpp25	SRGN	CTSZ	ABCG2	MYLIP	MALSU1	CLEC4M
SUGP2	EIF4G3	BCL7A	CXCL11	ZFYVE26	OCLN	PPP2R3A	RELB	SLC14A2
RAB7A	SAG	FNDC3B	CYAT1	AP2A2	HSPG2	BCL2L13	MSL3	OR10A5
SNORA70	LINC00894	ADGRF3	CCL2	FAM26F	CDC14A	BTN2A3P	C7ORF50	CSF1
SPHAR	HAVCR1	UNC5B	DERL3	KIR2DL4	CDKN2B	IL18R1	GBAT2	IDI2
HLTF	BCL9	BTN3A3	PIM3	SCN8A	PPIL6	TRAPPC6A	RPS6KB2	CASP2
ABT1	RET	TPRG1L	FAM167B	FBXW9	CHN2	AP1AR	CHCHD1	POU3F1
GNG5	GLTSCR1L	AJUBA	RCN1	GRPEL1	PPP1R36	SLC7A1	IL18RAP	ST8SIA2
BUB3	TMPO	MAGED2	ARMCX3	IGHM	RAMP3	GPCPD1	ALKBH5	CALCRL
ELK3	CLEC4M	TRIM27	TNFSF13	ARRDC4	COL4A2	LCMT1	LIMK2	IL17REL
KRR1	CTTN	FAS	PCDH17	BACE2	AHCYL2	VWF	USP31	SERPINE1
SLC20A1	BAP1	TFPI2	XBP1	SUMO2	TTYH3	TAAR3	P2RX2	FAM178B
DNAJB6	MPHOSPH9	HTR3A	RTEL1	DENND3	GBP1P1	EFCAB5	TIMM10	LHB
ARID4B	FUBP3	MGAT5B	HGF	XAF1	FLT1	IFITM2	PBRM1	NME9
MAPKAPK5-AS1	PRKCI	RPL3L	MAX	COPS7A	MYZAP	SAA2	rps19bp1	CEACAM18
HIST1H2AH	ZNRF4	ATP1B2	MMP12	CISD3	TIMP1	CEBPD	clrn3	LOC642947
SDC2	SMARCE1	COLEC11	CD47	FASTKD1	ABCB1	NAAA	ZNF3	ADIPOQ
PPP2R5A	ASCC3	RARRES1	SAA2-SAA4	EFHD1	MAML3	CRELD2	TUSC2	PNMA5
PF4V1	TROVE2	ZBP1	ANXA1	FAF1	NCBP2-AS2	GLTSCR1L	zbed4	gpr88
GABARAP	SYNJ2	IGSF1	ADD3	HBG1	MAGI1	ARF6	NQO2	RASGRP4
H3F3AP4	SLC33A1	MRGPRG-AS1	HCAR3	KIFAP3	TMEM94	EPSTI1	tmem70	SSX3
WDR1	HRH1	UQCR11	LINC01133	BHLHE40	SOCS3	APPL1	ATP5J2	LINC00638
SAFB	STAT3	DLX1	MRAP2	IGLL1	CTDSPL	CCDC183	LINC00493	LINC00596
ADGRG3	MXI1	TM4SF4	HSD17B8	HNRNPU	MYLIP	GUCA2B	CCDC71L	MSX2
HNRNPU	SLC6A7	PGAP2	FPR1	HLA-E	OXR1	MICALCL	TXNDC17	ABCD3
SSBP1	ADAMTSL3	WARS	NBN	WDR60	SELP	WARS	SMARCC2	PMFBP1
EWSR1	SLC35A2	MTA2	SLC15A3	CYCS	PCDH17	TRIM22	ZAK	KCNC3
TSC22D1	ZNF148	SLFN12	IGLC1	HLA-H	SP110	GRINA	ASH1L	SV2C
FOSL1	YTHDC1	SLITRK3	HLA-DPA1	CDK19	NCK2	ASCC3	EPN2-IT1	HFE
CCR1	AFF2	RAB3GAP1	MIR21	PARP9	CLN5	E2F3	TAF10	LINC01251
MPP1	RAB11B	GPCPD1	KIF14	LOC157860	ARHGAP35	SLFN5	PRKD3	KCNMB1
COQ8A	DICER1	CDK13	APPL1	UBE2D2	FCGR3B	IGSF9	FAM32A	C9orf131
TFB2M	COL10A1	TBX6	CSF3R	LAD1	KLHL24	SORD	MLKL	GRK1
RNF24	RBM8A	KIF1B	KDELR3	REC8	TMEM258	PGAP3	NOL3	DUXA
RTN2	NFIB	gbp1	IGHV4-31	ANKRD36BP2	PLXND1	C4B_2	Cox5b	FOXI3
KAT6B	TAOK3	AP3S2	IL1RN	TMEM132A	ENG	SPPL3	CASP5	ODF4
SIRPA	BDKRB1	HOOK2	TMEM106A	KMT2A	BCL6B	ERN1	c10orf11	STXBP5L
HNRNPD	CEP350	KHDRBS2	ICAM1	RAB24	MUC1	TOE1	DUSP23	LOC100129974
MEIS1	CEP68	ENTPD5	PIKFYVE	ABCB4	DOC2B	HSP90B1	CATIP-AS1	SPRR2C
DSE	ALAS1	CYP2R1	CA8	PIGA	UGT2A3	TNFSF13B	CCDC9	GJB6
ITGB5	PCMTD2	IQCF2	LOC101928916	UBC	ENTPD5	HID1	MED1	apln
FBXO21	CASP9	DDX17	PTPRR	POLRMT	DRAM1	MIER3	CRKL	PLPPR4
HIGD1A	MRPL28	PGD	CFI	TRMT11	RNVU1-15	PSKH1	SEC23IP	ZSCAN12P1
GLA	RSBN1	ZFPM2	CKAP2	MRPS35	KRT12	LANCL3	MFSD6	Opn1mw
HIST1H2BC	RBBP4	GNA15	CDCA2	SAT1	CNKSR3	PIGZ	CDIPT-AS1	MUC6
APH1B	EPHA5	DEPDC7	TMEM38B	SLC38A7	WARS	APOL3	ARHGEF7	LOC100130920
LY6G5C	CDC40	LAMTOR4	MLIP	SNHG19	FYN	CNBP	MEAF6	LINC00346
EGR1	MAP2K6	CLCC1	CASP1	TUBB	RSBN1	EPHX1	fam173a	ACBD4
APOLD1	CEP152	SSTR3	LRP8	ANKRD36C	CXorf36	LOC400590	RBM25	LTB4R
VCP	HAPLN1	AVIL	PLAU	THEG	P2RY1	ANKH	PPM1M	GPR50
CLK4	KCNMB1	AMOTL2	SLC22A5	TIMM8A	RBKS	TMEM184B	LRRC1	SMIM10L2B
CCDC93	PKD2	PRDX4	OLFM4	COX6C	REPS1	UNC5B	YIPF1	BRF1
PICALM	SPAG9	TWSG1	RIPK2	REG4	NIPSNAP3A	NLRC5	HSP90AB1	HBBP1
NGLY1	MFHAS1	ccnjl	CEBPD	ATP5H	CD40	JAK2	SECTM1	SLC4A1
NAMPT	NRIP1	CKAP4	RNF145	OAS2	AK3	RELL1	SDHAF1	ASIP
MATK	PPIG	SSR1	FOXQ1	LOC102723694	MLKL	CHRAC1	MYL6	LPA
PDGFC	KLF5	golt1a	ITCH	CES1	NDUFC2-KCTD14	KIAA0895	ADGRE1	PRM1
MCUR1	RANGAP1	CDC27	LCMT1	CASP10	ADAMTS1	SPRYD7	FLOT1	SLC18A3
SRSF5	HSPA4	TMCO3	F2R	ZNF544	ZBP1	CXCL10	BLOC1S1	LOC100128517
ITGB3	CXCL12	CREG2	HELZ2	ARF6	CNTN3	FBXO6	PIK3R1	CHST4
TUBB1	APPBP2	LAMB1	STRIP2	GOT1	TIE1	ETV7	RNF215	DOCK3
UBE2B	PRUNE1	BID	TRIB2	INTS4	LOC100133315	CCDC115	COMMD7	TAS2R7
PROS1	PEX14	apol3	ADGRG6	LOC441666	SLC41A2	SIL1	DYNLT1	CXCR3
EIF4G1	CREB1	EPB41L1	JAK2	GBP4	WISP1	MTMR8	NMRAL2P	KIF21B
ZNF185	PTP4A2	KALRN	KRT6B	SUN1	EGR2	C4orf36	LINC01281	FAM181A
FKBP11	EHD1	MYRFL	RPN2	LAP3	CNST	DYRK2	VAMP5	upk3b
PRKAR1A	FAM179B	LINC00488	DTYMK	ZNF652	NR6A1	MRPL34	TMED3	ITGAM
TPM4	MAPK14	TBXAS1	SERPINB5	SAMD9	MMP14	SLC38A4	josd2	KRTAP10-5
RASGRP2	PSMB10	C4BPB	IGHV3-23	PML	ALDH18A1	CRYM	PRL	MOG
GZMK	RBBP5	PMS2P3	ACSF2	DHX34	C19orf66	SFXN1	MCTP2	KRT3
FAXDC2	ZBTB33	BCAP29	MANF	SGIP1	ACOT13	STAT2	TRAPPC10	OR6N1
CCT2	PEG3	THRA	COL15A1	KLHL11	PARK2	S100A8	NUP107	SND1-IT1
NUP88	MFAP4	fut5	NEURL1B	RAP1GDS1	RPS6KA6	NAP1L2	GADD45B	CHIA
MAFB	TSSK2	PLD3	LINC00944	LOC727820	TMEM56-RWDD3	ZNF57	VASH2	DLEU1-AS1
LAPTM4B	MYB	CXCL9	IGKV1OR2-108	RNF213	COL1A1	ELF4	SERINC3	OR8D2
KDM1A	CDKN1B	TAS2R39	LAMA1	ARFGEF3	ANO2	HMGN3	SMARCD3	GPR21
ABCD3	MAP3K7	PDK1	TNFSF13B	INS-IGF2	CRBN	SLC26A2	RARA-AS1	MMRN2
VDR	CTSZ	SMG7	XAF1	TIMP2	ACER2	CXCL1	TNKS	CPAMD8
PRPF8	TSTD2	TXNDC5	SKP1	EDEM1	ICAM1	PLOD2	SETX	MROH6
VAMP1	NIPBL	FMO4	ASPH	CXCL8	COL15A1	GLRA2	NBEA	ADRB3
FCAR	ARF6	ABHD14A	SMAD7	PHLPP1	PADI2	MXI1	UBN2	OR2B2
TRIB1	YME1L1	PTPRG	CEP55	GCC2	REC8	PDIA3P1	MIR3945HG	ATP6V1G2
PABPN1	FAM169A	DDAH2	LOC102725526	TLR2	ZNF350	ATPAF1	ZBTB6	PRR23B
METAP1	RAP1GAP	PAQR5	ZBP1	ITGB6	MPZL3	SMOX	SLC36A1	CRYGA
PDZK1IP1	TERF1	KCNA6	BAG3	CACYBP	IFT57	KLF13	SPIN1	LOC100131195
PDLIM7	NCKAP1L	SLC24A3	PKM	PAQR5	TSTA3	PTTG1IP	FRYL	LOC283585
FHL2	ZZZ3	PHLPP2	ATF1	VWA1	ANGPTL4	RAB7A	spop	TDRD1
RHOT2	ACTB	PRR14L	VWF	GPR119	PHLDA1	SLC25A37	TRMT61A	c21orf62
FCER1G	CALD1	MAGED1	IGLV1-44	HLA-K	SLC22A5	PDE8A	CHAMP1	TUBB4A
GNB1	PLAGL1	CCDC146	TNFAIP2	SARDH	ARHGEF9	MT1P3	pbld	PHACTR2-AS1
ZFP36L2	RECK	IRS1	NCALD	ZBTB32	EPS8	SPECC1L-ADORA2A	IGFL2	PATE3
DUT	MON2	igsf11	MEOX1	CLEC2D	SLC17A4	USP30	TNFAIP6	or5v1
USP7	TRIM66	DLST	GBP4	FGF10	PIM3	DPYD	PER2	GPX5
METTL22	FRZB	HERPUD1	RAPGEF4	TCEA3	AQP9	GSTP1	RELL1	OR2AG2
MBOAT7	SLC4A4	IL1RAP	THY1	TPM3	MLH3	ADAM10	MIEN1	NKX1-2
PLA2G12A	DNAJC3	HOXB5	GBP1	LSM4	NCALD	RFX5	POR	LCN9
LZTFL1	PSEN1	VAMP4	ACTN1	NR4A3	NCOA7	VSTM2A	C11orf71	LINC00634
KLRB1	ABL1	LMAN1	THBD	MRPL43	VAV2	ATP2B1	CITED4	NEGR1
PCNT	LOC101060386	SRD5A1	UBE2L6	CNTN4	CERK	RPS6KA2	ALPL	OR11A1
ANXA11	MPG	PCDHA6	TNFAIP6	SLC5A6	ZDHHC3	TMEM141	DHRS13	LOC100129888
TNFRSF1B	NCOA3	ESRRA	CATSPERB	IGLV1-44	AFG3L2	USP12	MEF2A	TBC1D27
SNRNP35	TNFRSF25	SLC20A1	TINAG	HRH4	KCMF1	INTS3	c4orf48	EFCAB12
S100A11	RAB3GAP1	HEXA	BTN3A3	JAK2	LY6E	UGGT1	NAPEPLD	OR4C1P
ITGA2B	MR1	SEC31A	CAMK2N1	BTN2A1	WDR20	HLA-C	KIAA1147	SLC16A13
CCND2	IARS2	SULT1A1	SERF1B	ELP6	ACAD8	IRF9	ACADS	MAPK15
CXCL2	COL4A5	ANO6	SEMA5A	ELAVL2	AUH	EDN1	MECP2	TRIM77
FAM110B	PREPL	FAM182A	BIRC5	APOL3	HIGD1A	NHEJ1	LMAN1L	SLC22A7
NT5M	VPS13A	CADM1	NLRC5	MYO15B	SLC44A1	ZNF618	ADM	CAPZA2
NCAM1	EEA1	COL6A2	RAB31	CCDC50	MPP5	TADA2B	LINC00313	LOC100130442
PGK1	ZFR	MAJIN	ALDH18A1	MYH2	APPL2	FUT8	PEX11G	NEUROG3
RBM19	FRMD4B	ZNF704	GRIN3A	SND1	HSH2D	ARHGAP35	PET100	HECTD2
PTCRA	NELL1	RAPGEFL1	C6orf120	NCF1	PEAR1	MROH7-TTC4	MED17	FBXL13
RFC1	CDK6	PEA15	SPIN1	SAA2	TNC	C4BPB	NEDD8	pkp1
PRPF4B	CAST	MKNK2	GLTP	PTP4A1	GDE1	MT1H	MOSPD3	LOC100128401
UBE2G1	PDE3B	RAB3IP	PDE4B	XDH	SLC16A9	CDK20	UPP1	ANKRD30BP3
MSRA	BCAP29	SLC25A33	PJA1	PVR	IL1B	CDRT1	PER1	RHBG
CHTOP	SLC16A7	CNTF	NDUFC2-KCTD14	PWWP2A	PAG1	IFIT3	LRRC46	CCDC33
CYLD	AP1S2	MCRIP2	BATF2	S100A8	CEMIP	GLTP	ZBTB20	ZNF773
TMEM87A	TMEM5	FAM234A	OAS2	LST1	TDP2	SBNO2	SLC39A6	THSD7B
WASF3	KRT6A	PIH1D3	NRAV	PIEZO2	APOL3	TMEM14C	RABGAP1	SCN5A
NAT8B	ITGBL1	SFXN5	ATP2C1	FGL2	SLC25A24	P2RY1	ABI2	WNT3A
SFPQ	RCAN2	nfe2l3	ADA	LOC643733	C1orf115	CTDSP2	S100A9	ARHGEF15
NCK1	GJA9-MYCBP	KCMF1	TNFSF12-TNFSF13	SMR3A	FMO5	TMEM50B	SETD1B	C11orf42
SLC38A1	RBBP6	RUNDC1	IL1A	UBE2MP1	ZNF480	ADAR	DOHH	ZNF418
DCUN1D4	ETV1	LXN	APOL1	NOL8	CNN2	HLA-DPB1	RUFY2	ZC3HAV1L
PARP2	IL15RA	SETD7	POLD3	CTBS	IRF1	IGFBP5	GPD1L	CDKL4
MGLL	CDH19	XRN1	SLFN5	TIMM23	ELAC2	PFN2	AUTS2	LYZL1
VAMP7	PRKACB	KCNK10	STC1	CEACAM4	TMEM92	P4HB	p2ry10	LOC100130152
ADGRE2	WTH3DI	SLC25A41	DAPP1	CCDC81	VSIG10	P3H1	HEATR5B	c6orf106
SUPV3L1	CXADR	TRPV5	ZFP91	GRWD1	SFT2D3	DTX4	H2AFJ	GIPC3
TOR4A	KDM6B	BNIP3	TMEM170A	CXCL10	DENND4C	TPRG1L	hist1h2ba	NXF5
NSUN5P2	ICK	FASTKD1	STEAP4	IFI27L1	DPP10	FAM189A1	PHF8	ARL5C
UTRN	CASK	GLTSCR1	AGR2	LOC728485	RUNDC3B	ARL2-SNX15	FOXK1	GUCY2GP
MYLIP	MUT	DOCK1	GBP5	UQCRFS1	C4B_2	POLR2F	ANKRD22	PCSK1N
TTC38	PIK3CA	ASCC3	F3	C2CD4B	NAAA	DGCR2	TAF1	LOC100132197
TFE3	TXNL4A	TEX37	ERLIN2	ATP6V1G1	CLN8	CD74	UTS2	NAV3
RAN	PGGT1B	RPN2	SACM1L	CFLAR	STAT3	SH2D7	TAS2R4	LMX1A
MMP9	LILRA3	ADPRHL1	CRBN	MBD1	TMEM256-PLSCR3	MMP28	dscaml1	C7orf61
PRPS1	LOC1720	pcsk1	EDN1	TNFSF13B	REG4	ANXA5	NKTR	GPR62
KDM2A	SIPA1L1	adamts1	TRIM69	ACR	HIVEP3	SYNJ2	USP13	GRIN2A
LOC100130872	RPP38	SPATA4	PTAFR	GNG4	RMRP	MICAL3	GLRX2	GPR63
FRYL	MAGEA12	SIPA1L3	KCNJ15	IRF9	SYNJ2	SERPINA3	COMTD1	SHANK1
NSUN5	HSD17B8	ACOT8	FAM134A	FOXA3	IFI44L	LIPC	IFI27L2	MST152
KPNA6	ZNF43	CT83	CKAP4	CYB5R3	VNN1	HIF1A	ZNF236	CASP10
PPIF	INE1	ANKRD22	PYCR1	SH2D3C	SEPSECS	LYRM7	CEP95	OPRL1
NKTR	CCKAR	NLRP4	RBPMS	OAS3	CD55	AVIL	DMRTA1	LOC643770
CABP5	TTLL5	DNAJC10	LAMP3	PLEKHF1	FKBP11	TMCO1	Uqcr10	LRRC69
PLSCR1	SMYD2	ST7	HJURP	IGHV3-30	RGS16	SEMA5A	SEPHS2	RET
STK24	TRIM2	PAGE2	BCAT1	BZW2	SLC9A2	TMEM94	DEF8	OR1A2
AIP	GAS2	ACSF2	BTN3A1	AGMAT	POLR2H	ZNF395	CIPC	KIR3DX1
TMEM259	SP2	c7orf25	SGO2	LPCAT1	DUOX2	HLA-DMA	LAMTOR2	SLC6A16
ACIN1	PPIL2	OR7C2	NPL	IGHV4-31	STRIP2	MT1JP	TMEM171	Smim10l2a
SLC12A6	IFI35	B4GALT5	TMED5	APOL2	ANK3	ERO1B	ZNF814	c1orf158
CDC14B	ZNF200	SYNGR1	CALU	DNAH11	UNC13D	DACT2	FBXW9	GRM1
RRAGD	CYLC2	NOD2	SPINK4	METTL7A	KCNE4	HOXA6	GPR173	ARHGAP40
BMP6	RASA2	CHI3L1	DEFB4B	TTLL12	TRAF1	LAP3	ELK4	emx1
ZBTB16	RASGRP2	TSEN2	LOC339166	HSPA14	TRUB2	HELB	ZNF609	ptger3
CTDSPL	ALKBH1	IL18R1	NCOA7	UBA7	CRELD2	LMAN1	PPM1K	MYADML
GZMB	SYNE2	CLDN6	RRAS2	LIN28B	ZNFX1	FCGR3B	ZHX2	OR2AG1
IL1RN	SULT1B1	SULT1A2	SERPING1	FLJ31713	ENC1	PSME1	PCYOX1	CORT
RFC4	KL	SYNCRIP	ERI1	ELL	DNAH7	MSTO2P	AURKAIP1	JPH3
EPB41L3	EPO	ZNF574	ZNF57	IGLJ3	ARMCX2	ARFGAP1	POU4F2	PPM1B
PHC2	RPRD2	CXCL11	ELL2	TRIM41	FAHD1	CNNM4	ZC3H14	TTLL4
SLC24A3	HNRNPK	SELENOW	FMO5	EID1	PAQR5	EIF4EBP2	BCL6B	SLC17A3
COMMD3	PLOD2	HSD17B3	SEC16A	ROPN1B	NAALADL1	SEZ6L2	NDUFB3	ART4
EZH2	DOK1	dnase2	GPR107	WHSC1L1	TMEM184B	KIAA1683	LINC01093	CYP2A13
GZMA	ERBB3	NID2	C4B_2	C14orf2	SERINC2	KDR	CCDC134	SIGLEC15
RASSF2	CSNK2A1	ZSWIM1	ASTE1	MYBPC2	ANKRD13D	GRK5	ITPR1	TMEM104
SLC7A6	PPP6C	ACVR1	RAD54B	LOC100507022	IFIT3	SPATS2	ATP5O	LOC100131150
FAM98A	CUL5	KLHL42	ADAMTS9	BIRC3	COTL1	ZNF681	LSM10	HPN-AS1
PAXBP1	KIR2DL5B	KLRF1	CREBRF	EPB41L1	AGRN	DUS4L	PSMA3-AS1	fbln7
GNAZ	MMRN1	CTGF	LILRB2	BST2	TMC6	BTBD1	ZXDB	CACNA1B
METTL17	GATA2	MYL6	BST2	SLC52A2	TCAF2P1	PLVAP	SLC22A4	SPATA21
CD7	ARHGEF11	CALCOCO2	IL15RA	SP110	TRIB2	TTYH3	GNG5	PNPLA5
MED1	RARB	UFM1	ZWILCH	IL17F	TNFAIP2	PEX11A	BHLHA15	KLHL29
NONO	COL5A2	GJD2	LRRC32	TRIM40	GNA15	IDH2	PFKM	DUSP13
SRSF11	ARL3	ACOT11	UBL3	RGPD5	C1R	FLT1	LOC101928707	ELMOD3
IL1R2	LILRA1	CNST	GMDS	ITIH5	AGTRAP	TSHZ2	CACNA1E	SLC22A20
RBBP6	NDUFAF3	SEMA6C	ENTPD5	IRF2	ITGA5	KLHL8	PTTG1	CLEC12B
ATG13	NR5A2	CNPY3	MAP3K5	METRN	PHC3	SPIN1	FLOT2	PRDM16
ANAPC5	SNAP25	TPST2	ALCAM	LYN	MATN2	PLXNA2	A1BG-AS1	SLC34A2
SRSF10	MIR1908	SLC27A4	MIR1908	EIF4G3	XDH	STAT3	SUPT4H1	HRC
CLEC1B	PGAP1	MAN2B1	IFI30	AFTPH	LMF2	IGHV3-48	Uqcrq	OSM
CELF1	ARMC2-AS1	EMC7	IFNGR2	MRPL20	ADGRF5	GBP5	NDRG3	LOC339874
NOL11	SLK	H1FX	ANLN	TBX21	DAAM1	ZBP1	PGLYRP1	PRM2
NSUN5P1	TRIM9	NPHP3	ANKRD22	GRIK2	NOTCH3	RARRES3	KCNH1	CCDC168
CD86	TAB2	SPIRE1	CFB	HIST1H1B	OAS2	ACVR1	LENG9	CTXN1
ERCC3	PTK6	ZIM2	DUSP6	IGF2	PGBD3	SERPINB5	UBE2J1	SLC35A2
C15orf39	PFKM	PUS10	SLC4A11	DPYD	PDPN	GFOD2	gk	DSCR4
BRD2	MYDGF	CYP2B7P	TAP2	PLEK	ELL2	ARMCX3	PLB1	MLNR
PNISR	CNTNAP2	PIM2	PTGS2	SNRK	MRC2	LPL	CYSRT1	SLC8A2
MARK2	ZBTB43	RIC8B	PSMB9	USP18	ATP9A	VNN1	ZC3H4	RHO
EDRF1	CUL3	TTC17	SNX30	CLASP1	ODF3B	REG4	ACVR1C	MS4A14
VILL	TOP2B	ZFYVE19	CEMIP	TRMT6	GYPC	SLC7A5	EFCAB2	BPIFA1
ENGASE	CABP1	COL6A3	TPBG	RTP4	PAPLN	ATP23	POLR2I	LOC644686
SMOX	CASC7	MZB1	ATP10D	CARD9	GBP5	ETS2	TBC1D32	OR8H1
PPIB	C6orf120	SLC1A1	PLA1A	VAPA	BGN	MMP3	POLR2C	C1qtnf9b-as1
PDAP1	ISG20	dqx1	PPID	TCIRG1	ATG14	BIRC3	TCEB2	KRTAP20-3
MGEA5	CTDSPL	TRUB2	HS3ST1	WDPCP	XAF1	IFI30	PARP10	FLJ42393
PDGFA	GNAI1	TNNT2	PSME4	NAIP	CIPC	CDC27	EFEMP2	KLK4
MIEF1	EIF2AK2	C6orf163	HHLA2	GSDMD	HSPB2-C11orf52	KHDRBS2	MYADM	TMPRSS13
ARHGAP6	PURA	ATP6V1E2	SPRED2	LSG1	PTPN13	C10orf99	COL4A4	FAM46B
ACTG1P4	GAK	HDC	MNDA	CTSC	C4orf36	CADPS2	RAB27A	RHBDL1
MAX	HBE1	IFITM3	MT1F	APP	BZW2	C1QTNF3-AMACR	cyp2u1	MAML3
LETM1	ZNF516	MSS51	SLAMF7	UBE2D1	CDC42BPA	COX20	UBTD1	NLRP1
TRAF3IP3	SMAD5	IDO1	BLOC1S5-TXNDC5	IGKC	PDE8A	POLD3	COQ7	TMEM234
AKAP8	RECQL	HS6ST2	NBR1	MTHFR	TMEM14B	XYLT1	HP1BP3	VN1R5
GNL2	GTF3C1	casp8	VNN2	RNU6-501P	COQ3	NTRK2	INO80D	OR7C2
MPHOSPH10	MDC1	FMOD	MIR4680	CLTA	ACADM	TAT	FOXA1	MCHR1
HSBP1	ISCA1	CHP1	IL12RB1	NDUFA6	COX20	FITM2	LINC00641	IL1RAPL1
GAB2	TNPO1	PMM1	TMPRSS3	MKKS	TRIM22	SERF1B	ZDHHC19	HRG
EHD3	RGS13	PLS3	DUSP10	GBP2	HIF1A	KCND3	TIFA	OR10G9
THBD	ZBTB14	FBLN1	CLEC4E	IFI30	BDH2	ITGA2	HHATL	ACOT12
PPWD1	MAP2	SLC34A1	LOC100129518	GSK3B	C4BPB	CLN5	GABRB1	OR51I2
ZMYND8	BCL2L2-PABPN1	LPIN3	SOS2	SLC16A5	LIMK1	RTEL1-TNFRSF6B	NOL7	INO80D
TUBA4A	PTGIS	CDKN2C	IGKV1OR2-118	UBR2	PRKACB	TRPM6	HK3	GPHB5
PSMD6	PPP3R1	CH25H	KLHL8	HPD	VTA1	TES	KIAA0355	DLGAP3
GZMM	MAP1B	HTR7P1	BMS1P20	SLC31A2	KLHDC2	EAPP	SPAG1	OR52K2
LAS1L	STRN	GOLT1B	NBPF1	ZBTB7B	MMP3	PPARD	NDUFB6	sufu
CUL2	KLK3	SAP30	CD93	PROSER2-AS1	USP12	CXCL2	ATAD3C	TPM3
FSTL1	APOM	RAB27A	PRDM1	PRTG	PECAM1	MR1	SOX17	BRS3
IQCB1	CLUAP1	SEZ6L2	OAS3	NDUFB8	GZMB	GRIK2	HNRNPH3	OR3A4P
SGSM3	SMAD4	CLDN15	TMCO1	MRPL13	ADGRL4	NOMO3	KRT27	CBX7
MRPL17	ACSM2A	CXCL3	FCGR2A	PCAT4	SLC25A37	ASH2L	CNTRL	LPO
IP6K2	SLC4A7	LPAL2	PRKCDBP	FLT4	ME3	FAM20B	KCTD11	ANO2
CD58	BBIP1	DERL3	TRIM22	STAT1	VTI1B	MLKL	NUP160	GPR119
EREG	RNF115	RSRP1	KIAA0101	ROBO4	FDX1	SIRT5	PCNX4	OR4D11
ZNF22	KRAS	H1FNT	PLXND1	UBE2L6	BTN2A2	PDE6A	TAS2R7	CD300LB
YWHAH	PPM1A	HCRT	SMIM7	ZNF708	ADD3	FAM111A	LIN7A	BMT2
NCOA4	TFDP1	CCL2	B3GNT6	SRGAP2C	MEP1A	TIMP1	TBC1D5	Cyp1a2
UTP18	CD2AP	PAGE2B	MCTP1	HLA-C	CEBPB	DOCK1	HNRNPU	ADAM21
ZBTB22	PPP6R1	FTSJ1	GUCA2B	ANKRD28	SAMD13	SND1	NEDD4L	LINC01260
HRASLS	ENPP1	ABAT	HMMR	TMEM30A	HNF1A-AS1	P2RX4	LRRC75B	S100A5
ATP6V1G2-DDX39B	SLC12A4	OCLM	MADCAM1	PKMYT1	ARNTL2	SLC25A23	LOC101926948	PPP3CB
LRPPRC	CALR	PCDH7	EFNA1	AMOTL1	RHOU	PDZK1IP1	KIF3A	CDH9
GNAQ	RB1	HINFP	ARMCX2	INSIG2	TDRD3	RRM2	C6orf226	KIAA1614
UBE2N	PDE5A	STRN3	ABHD12	ASUN	FLVCR1	SCFV	RAB32	LINC00574
SEC31B	MIR6125	TRAPPC10	PROSC	DNAJC11	SEC13	ECH1	KIAA2026	ARHGAP23
CLIC3	DIO2	RBKS	DUSP16	FKBP10	CPEB3	PELO	ARID1B	ALOXE3
RBX1	FEZ2	ATPIF1	ANK3	MAN2A2	TMCC3	PLCB1	SFTA1P	TUBA3C
ZFP36	MET	HSD17B2	ABCC1	MTDH	SCP2	BTN2A1	KCNJ15	NAV2-AS4
KLHDC2	ATRX	TDRD5	CXCL9	ZBTB10	KIAA1107	STEAP4	RBM14	ZNF843
AGAP1	DNAH9	FN1	MIR3652	SLC26A11	HSD17B11	TMPRSS3	CDH1	SPTBN4
CELF2	TFRC	PDE6A	PECAM1	IGHG4	DCHS1	PPP6C	PGM5-AS1	NUAK1
CXCL3	ZNF799	CBX4	IGLL5	ZC3H10	CTLA4	EGLN1	ISOC2	LOC651337
CYB5R1	NADK	RTP4	AP1AR	ZC3H12A	MMP9	ACSL4	DDIT4	BEND4
LUC7L3	TBC1D12	LRRC28	EPB41L4B	IFITM3	TLL1	IGHV3-69-1	IKZF1	LOC497256
FPR1	PLXDC2	ADGRF1	FZD2	NDUFA8	PCBP3	BCL2L11	LOC100507557	AKR1C4
MSH6	SAC3D1	SNCB	GRAMD3	TTI1	TRAF6	GPATCH1	SH3GLB1	OK/SW-CL.58
ZNF211	G3BP1	CELF2-AS1	FCGR1CP	VIM	TGFBRAP1	ME3	LOXL1	MAT1A
AKR1C3	MPZL2	APBB2	BTN3A2	CYLD	TMC5	MMP14	MRPL33	STAR
SLC19A1	MTF1	cklf	CCNDBP1	ZNF233	LYRM7	NUB1	MGAT5	ANXA2
CSNK2A1	AHCYL1	ISL1	RHOQ	MSL2	TESK2	PSD3	DNAL1	SLC25A47
RPF1	ANK2	PNPLA1	MLPH	DEFB119	SNORD3D	GBP7	BTBD7	SEBOX
TGFB1I1	ACSM1	TNNC2	SETD7	MIR210HG	RBM6	C6orf120	KRT5	RPH3A
LOC101929240	EIF2S3	METRN	GLOD4	SMARCD1	SPCS3	IQGAP3	LOC653160	TP53TG5
SOCS3	NUAK1	THOC2	RNF213	KDM3A	TMEM117	CNNM2	TARDBP	trpc2
DYNLL1	CUL4B	LRRC56	CCDC115	SEPHS1	LRRC32	ARHGAP42	ATXN2	LINC01348
PARVB	EIF1AX	ANPEP	ACPP	DPP10-AS1	C17orf62	SPIB	KCNE2	KRTAP21-2
EDC4	KAZN	PKDCC	USF3	TMEM161B	NDRG2	SLC8B1	nme8	POU4F2
CXCL8	PPP2R3A	ALG1	CYP4X1	CCDC113	LAMTOR3	IL1B	PCDH18	UNC45A
PPP5C	MAP2K4	WSCD1	CTDSPL2	ANKRD20A12P	AP1AR	SOCS3	RGS7	FSHR
PTGS2	LMO3	LDHD	PARP8	CCNI	MARCH3	PKIB	CHMP6	LOC145945
NGDN	CHRD	SCAND2P	BHLHA15	TOMM22	LDB2	SLC16A7	NUP210	MOS
MRPL16	VAPB	MIP	CCL4	HCP5	SLIRP	TMEM128	S100A8	SLURP1
EED	TMCO1	CLHC1	HMCN2	RABL2A	ATPAF1	CNTN3	BUD31	SEL1L
LITAF	SOCS5	OSGIN1	CDKN3	TMA7	SETD9	STX3	BTK	tas2r13
HNRNPM	MEF2C	PSTPIP2	OXCT1	OLFM4	PUM2	HLA-DPA1	HMBOX1	FAM57B
RNF19B	ZNF345	PCDHAC2	MIR7110	NR2C2AP	HLA-F	USP41	HEBP2	WNK1
NLRP1	CIAPIN1	ZYX	CDH11	LILRB3	FCGR3A	JOSD1	METTL16	LINC00924
ATM	HIST2H2AA4	RDH11	MCM10	IL17D	JAK3	FBXO32	CCR6	STEAP4
HSPD1	THBS4	TCEAL8	PRUNE2	MT3	SSTR1	GPR155	DHDH	AGBL1
PRPF38B	RDX	IL1B	NAMPT	TUBA1C	TEAD2	EFNA1	MR1	RNASE12
FAM134A	ARHGAP19	LETM1	SEC14L1	BLACAT1	CCL2	FGFR3	GAL3ST1	CES1
WSB2	OLFML1	PLA1A	PROK2	ALDH1A2	PITPNC1	SLC16A2	SLC37A3	ETV3
AES	MAP3K1	DCPS	RAB11FIP1	KLHL20	COX18	ATP11A	ATOX1	LRCH3
WDR48	GNB3	LINC00482	PFKFB3	CELF5	STS	FRRS1	HIST1H1B	EPHX3
ETFA	PLEKHB1	HSPB1	GPC4	ZNF229	ACKR4	SHCBP1	TNNI2	BPI
FAN1	RTF1	SDCBP	SELP	IGKV2-29	TMEM242	POMT1	ZDHHC3	CECR3
CYFIP2	RPS6KA5	CXCL2	LOC101928635	CXCL1	ATP2B1	FZD3	LOC101060179	Rbakdn
WBSCR22	NIPAL3	MTHFD1L	CDH3	EIF3K	APLNR	TRAPPC10	YLPM1	KIF18B
LOC101930591	ARFIP1	mia2	SDR16C5	COL18A1	ITGAX	PXMP2	LOC101928111	LOC200830
CSE1L	LOC100509764	PDE4B	RNF135	PGM5P4-AS1	STRADB	ERLIN2	MDM2	SBK2
MED17	SRPRA	PDCL	MPP5	SLC2A8	VAMP5	APOBEC3B	CNR2	TPO
FOSB	PDS5A	ANXA3	ARL2	PIM2	EPB41L1	DEFB1	VAMP8	NANOS2
DUSP3	ABCA8	UCN	CHMP5	GNAS	PCOLCE	PAQR8	OSBPL1A	GLYATL3
DOCK4	KXD1	ZNF44	C9orf78	FOXD4	NNMT	ATE1	IL25	NTSR1
EIF2B5	NCKAP1	SFXN1	STAT3	ADM	DNMBP	GMDS	CDKN2C	PRB3
VNN3	ITGA9	RNF114	SLC52A3	GDF5	SCD	RAPGEF4	SOCS7	F11-AS1
HOMER2	PARP2	PSMC3	BCAR3	GTF2IRD1	BATF2	C1orf74	MAPK11	LINC00698
AHSA2	LINC00302	LINC00167	DMBT1	UBR3	NCKAP5	TMEM88	WBP11	ADAM33
LRP10	CALCR	CELA3A	TFPI2	IFIT5	DUSP10	FGD5	TAF4	SLC36A3
SNORA29	WBSCR22	GIT1	C16orf45	GHDC	ST5	SORBS3	TDRD9	c17orf53
RAP2B	SLC7A2	STAG1	PGRMC1	CHCHD7	MYO1D	CLCN2	GRK6	GRIN2C
ZNF37BP	FEM1B	IGLL3P	CNTD2	FZD5	FAM117B	ICAM1	AKT3	ARHGAP19
TSN	METAP1	PGM2L1	SLC51B	CHCHD10	ZSWIM3	IGLJ3	RSF1	AVPR1B
TIMP1	MIR6834	SSSCA1	SLC25A23	WBSCR17	RAC2	GTF3C2	ORMDL2	MS4A5
GALNT1	ABCA6	GSTCD	PDCD6IP	HPDL	DGKD	NID1	MID2	PRG3
TRIB2	NAGA	TXNDC15	DPY19L1	TIMELESS	KCNG1	AGFG2	NR3C2	CFAP74
WDR59	TOMM34	aadac	TNS4	WFDC10B	NECTIN3	SEC16A	EPC1	USH1G
PQLC1	RPS6KB1	SERPINA5	MAP1LC3A	TUBA3D	SOD1	PPDPF	RNF115	OR52R1
HSPA9	JRKL	NPC2	NAP1L5	TNS1	ADAM32	MT1E	GDPD2	RITA1
MRPL35	HAS2	OLAH	C9orf3	MED13L	HSDL2	NWD2	LOC100129098	ARMC5
ACTR1A	SLC12A5	ABCG2	IGSF3	LINC01480	TMEM204	SIRT1	ATP6V1C1	RAPSN
SUPT4H1	AP1S1	FKBP7	CD44	KDELR2	STRBP	ZNF124	DHX58	ASB10
GAS2L1	APC	COL15A1	FOXJ3	DNAJB1	SLC30A10	TMEM9B	EP400	CADPS2
ADIPOR2	BIN1	AGPAT4	LOC101928100	SPI1	FOXN3	COL15A1	CNIH4	TTLL10-AS1
SIGIRR	GNA12	COL1A1	RAB23	KRT81	CD34	SELP	bbx	whsc1
U2AF2	ITPR1	CCPG1	NRIP1	ACSL1	MMRN2	THRB	ZNF562	SYF2
TPD52L2	PTEN	NEK6	CSF2RB	ASS1	KRCC1	TM4SF18	KMT2A	APOOP5
REPS1	RXRB	ACP1	ELF1	GGT7	MRAS	PAM	LRCH3	LONRF2
TOP3B	SUMO4	SPACA4	FAM109B	MEGF6	EPHX2	KAT8	ADGRG3	FNDC9
SDR39U1	TBCB	wdr97	PDPN	NDUFA2	PRAF2	AQP9	PRDX5	WDPCP
LIPT1	NUDT13	PLAC8L1	EMILIN2	PTPN11	KDR	LONRF3	GAS6	EPHA10
SLC11A1	HOXA10	NQO2	MAP3K2	PIK3R3	FGR	MT1A	RNF135	IL6
RTFDC1	ZNF85	CXCL12	BCL6	TCP11L2	LCMT1	HLA-DRA	ATAD5	PRRC2B
TAGLN2	CUX1	VPS13A	TOP2A	IFI35	NSUN3	NCKIPSD	UBE2F	MFSD4B
MRPS22	NT5E	UBE2J1	ITGA2	ANAPC1	GLUL	ENG	COL4A3	LOC100131654
CDK10	PLA2G4A	TMED6	E2F3	POLE	SRPX2	SCARB2	TMEM258	EYA1
KLRD1	PTPN4	TAPT1-AS1	SLC1A4	TRBV3-1	TMSB10	RGS5	RFX3	SLC5A2
SRSF7	MAPT	SLC16A1	LYZ	ROCK2	CHKA	GIN1	FADD	CLPS
DHX38	NR3C1	STAT1	MCUB	ZCCHC7	RUNX1	TFPI	PNMA1	THPO
AGPAT1	BICDL1	GPIHBP1	PALLD	ZNF222	SNED1	MKNK2	JMJD4	SLC22A8
SLC2A3	MVP	C9orf50	FZD7	BNIP3	SERPING1	STXBP1	MIOX	SERPINB7
PHLDA2	LPAR2	TIMP1	PPM1A	PTAFR	GAB1	ANKRD13C	SRRM3	ERC2-IT1
MTDH	TYMP	ZNF204P	SLC35D2	CCR1	SLC35G1	AMPD2	MBOAT2	SLC24A2
DNAJC2	SLIT2	MAGEF1	FAM92A1	MASP2	MIER3	C8orf4	SHKBP1	ADGRD2
ELAC2	NOVA1	spata2l	SOCS1	COA4	CPM	DSCR3	C16orf95	LOC284933
MYO15B	MKNK2	HSD11B1	SCARB2	CARD6	SGK2	HPS5	EBF1	MRGPRG-AS1
TMPO	SLC1A4	LINC00851	SLFN11	HLA-J	PARD6B	FTH1P5	FBXO46	NSUN4
PLXDC1	TMEM47	PAPD5	HSD17B2	RARRES3	ARID5A	BRPF3	GSE1	DDX31
TTC3P1	DNAJA2	cbr3	TIAL1	NFRKB	EFCAB5	ARL3	PHF21A	NACAP1
PDXK	TCTA	SLC1A6	RAB27B	CTSS	LRP6	CEP55	NUDT10	LINC00260
SZRD1	FUS	pkp1	BTN2A1	NCOA1	PDGFRB	PPTC7	MPZL1	AGAP7P
TLR2	GNG7	PTK6	GOLGA7	VSTM4	SYVN1	CNST	LOC100499489	CLEC19A
RABGGTB	PPIP5K2	IRF4	DONSON	C10orf111	CHST11	TLK1	TRPA1	PCDHB1
MED6	MARK2	CREM	ACADM	OPA1	C5orf15	LRP8	CCDC103	PRCD
MAP1LC3B	ZFP36L2	ZNF771	NHSL1	TSHZ2	ASB13	C1GALT1	ARMC5	LTA
TNFRSF25	SYT17	CCL16	USP12	FAM171A1	RNF135	ZNF704	FAM26E	CCL16
ENC1	HIST1H2BE	GRHL1	CREB3L1	RALGDS	HINFP	SLC25A26	CACNA1C	LANCL3
SEMA6B	RUFY3	KEL	ITGB2	MYH11	FAM20C	OTUD7B	OGFOD1	RELT
TXK	NKX2-2	TSTD2	HCP5	HMGCS2	SOD2	ZNF415	CSPP1	S100A7
NUP85	LOC100506603	NEURL2	HECA	UBD	NIPA2	BMX	ETS1	HNRNPCL1
CLMN	SF1	EMP1	COL4A1	HSP90B1	FAM20A	COL4A1	OIP5-AS1	TMEM151B
DHX15	KCND1	BARHL1	CD274	FAM122B	MXRA5	ACSF2	UNC119B	OR51G2
LOC100272216	TBC1D22A	ASPH	LOC100287413	HMGA2	ERCC6L2	PLPP1	STX8	OR10R3P
GOLGA8A	DMWD	REEP5	PMM1	MAP1LC3B	S1PR1	IGHM	TTC28	MCOLN3
PDCL3P4	WDR62	CRELD2	WISP1	LDLRAD3	KCNK5	SACM1L	ARIH1	PPP2R5B
SNX1	TGDS	AGA	EFCAB11	AK2	SCYL3	ZDHHC23	rcor2	FKBP4
ADIPOR1	ZFPL1	DUSP16	SNTB2	IFITM2	PLCD1	SPR	smim4	LOC100130987
ZFAND3	CHMP2B	ZNF564	DNAJC1	IQCC	LOXL2	SLC9A2	SSBP1	RARA
GIGYF2	PBX1	WDR20	EIF4B	CHST14	UCK1	HUS1	LOC101928371	PLAC4
RPL37A	LARGE1	SLC52A3	MIR6756	SMCO3	PEX11A	TMTC1	PNPLA5	C21orf58
SYNCRIP	SMARCA4	LINC00487	LOC101060835	KLHL8	PRKG2	CLYBL	SDHB	ESRRG
SMN2	ROCK2	ZNF768	GRHL1	ALAS2	LYN	SRGAP2D	ZNF717	C2CD4C
DOK3	FPGT	BPNT1	CXCL10	LARP4	SMIM14	RAPGEFL1	UBXN7	PARD6G-AS1
ACAD8	COL4A2	PLAG1	CDC27	IFT52	STRN	PSMB2	ZCCHC3	pde1b
LARP7	PDK1	KRBA2	ACOX1	KRT25	TMEM161B	CCND1	TRAF3IP1	COL11A2
YME1L1	BRAP	PDCD6IP	RHOU	RACGAP1P	CYP2R1	HM13	DNPH1	KCNQ3
GTF2F1	RRN3P1	HOXA5	VWA1	BHLHE22	PRKAB2	REC8	SPATA12	ZBTB22
VEZF1	EPOR	SPAG4	CNST	ARHGAP6	MAP3K6	PRDM4	tmem141	ATXN2L
ATP6V0E1	THSD7A	COL1A2	ACOT4	C10orf10	BPHL	LMF2	TRIM65	LARGE2
SOX4	KLF12	ALG5	HMGN3	MRPL38	PCK1	PEX26	FBXO32	RNFT2
RRM1	MAGI2	COBLL1	CLEC7A	KCTD11	ST3GAL1	NIPAL1	TBL2	ERCC2
NCALD	RBL2	Znf763	MAGED1	LINC00324	ERG	NCBP2-AS2	LOC101926963	LIN9
MIR6758	SNAPC1	MRGPRF	FAM26F	MAD2L1BP	KIAA1191	MT1DP	CCDC141	WWTR1
LOC101930583	APLP2	PGM3	DNAJC12	TNRC6C	PLCD3	MT1F	LINC00616	CDK5
LTN1	AIM2	C4orf3	UGT1A3	STAT2	SLC6A6	PLCD1	LST1	SPATA22
ABCE1	MAPK11	INHA	LHX6	C2orf15	PPP6R1	RAB40B	PRRC2B	TIGD5
ID2B	CHRM3	c19orf68	CSDE1	LMAN1	CYYR1	EFR3B	RAB14	OR10H4
ZCCHC24	R3HDM1	CD74	SLC30A1	SYTL1	GPX8	PDP2	NDUFB1	rasa4
THADA	SNX27	ASPRV1	RPL22L1	COX4I1	TBC1D12	MTCL1	NHS	PLA2G2D
SNN	KCNJ2	GBP5	PITPNC1	ADA	SYDE1	HLA-L	ZFAND2B	PAX7
ZNF195	GTF2H1	PDZD3	CD58	DDIT4	PIK3R3	HCP5	BEND4	LUADT1
TGM2	GLI3	ADAD1	IFNAR1	SHISA5	PLA2G12AP1	HRH1	LCN1	ZNF154
HEY1	AGPS	C4BPA	PODXL	FLYWCH2	PCMT1	SNX2	SPATA25	DEFB129
SLC15A3	RNASE6	CASP1	TRAM2	NKD1	PSD3	AUTS2	TBC1D24	LOC100128494
DAP	GCLC	TMED3	SPP1	FCER2	CCL20	CEP135	FAM120C	SLC25A51
SLC25A37	PCDHGA1	POR	PANK3	ZC3H11A	BTBD9	TSTD2	ZSCAN22	ACER2
MPHOSPH9	CLIC4	YARS	NPHP1	ZNF445	FOXP2	CATSPERB	AGPAT2	HTR1A
SCN1B	FTO	DCAF4	MT1X	ABHD11	MED14	ZNF585B	KIF20A	CYP21A2
RRP15	TOP3A	PLCD3	TMED3	PARP14	PFKFB3	TACC3	TXNL4A	LOC100130913
XPO1	SSBP2	CCDC105	SLC12A8	PNMT	RNLS	IFI35	c17orf62	HOXC6
BCL2A1	PJA2	F10	RDH11	ZC3H13	FOXJ3	IL1RN	EXD2	RAP2B
CHSY1	TRIM23	DIP2A	TFAP2C	CELF4	IFI44	AFTPH	SOX9	DNAJA1P5
PATZ1	TLK1	CDC42BPG	ART3	SAA4	RAB7A	FOXM1	AIM2	LOC100129233
RNF144A	SERPINB7	WNT4	CDKN2B	FSIP1	NEK7	ALCAM	TEPP	SOX3
TRDV3	STAG1	USP48	B9D1	TRIM14	NDUFB5	NBEAL2	UBE4B	GPR161
PMPCA	UBQLN2	BNIPL	FSTL1	TMEM140	TMEM50A	ENKUR	PCDHAC1	PDE6B
NAE1	HLA-J	TAT	ODF2L	LIMK1	GPRC5B	MAGED2	bri3	CACNG7
ARGLU1	CHD9	STK38	PLEKHO2	ULK1	HTRA1	MT1X	ME1	CPTP
ABCF1	LCE2B	CCDC142	CXADR	LOC283454	IL4I1	FBXO16	XPO1	FCN3
KIF2A	HDAC3	BLCAP	LUM	ACTR1A	ABCA12	GCN1	VAPA	IL10
SPRY2	AFF1	SRPRA	ST5	HSPBP1	C6orf120	TMEM60	MRPL28	CELF6
HCFC2	TUBG1	EDA	FAM83D	APOL4	MRPL33	ENTPD5	F5	LIN28B
GNA12	PSD3	SELENOM	GNA13	PCDH9	EPHX1	MPND	MSRA	C2CD4D
COPS5	CDC14B	nfkbiz	TNIP3	MUC5AC	SMPDL3B	AGBL5	PAX8	PITX3
BMP2K	PTPRO	GLDC	EXO1	FAXDC2	S100A9	CPA6	PLEKHA7	MUC7
FBXO11	CD6	C2CD5	ADAM9	RAB11FIP2	EDNRA	BLVRA	SPON1	HOXC5
TNIK	NPY2R	S100A11	ENO1	KLF17	APOBEC3G	TOMM20L	CHRM5	LOC100129275
PAPSS2	HOXD8	RRP36	RETSAT	OSBP2	WDR78	STARD4	FOXN3-AS1	SCGB1B2P
MTRF1	KIR2DL4	PCOLCE	MYZAP	HLA-DRB6	MCAM	EPC1	ADAP1	CDC6
HMGXB4	MARCKS	B3GALT2	TYMP	ZCCHC6	CXCL9	KCMF1	STK16	CD1A
VCL	LOC101930392	ACOX1	IGFBP7	CSMD2	COL18A1	MT1G	PER3	KIR2DL5A
ZBTB20	KDM5B	ECHS1	VCP	ZMYND10	ACKR1	KCNRG	TNRC6A	GRIA1
CRK	WDR47	GOLGA2P5	DACT1	LRP4	HLA-DMA	EEF2K	FGFR3	P2RX3
SRSF1	CLCN3	SARS	HEXIM1	RYBP	PDE10A	PITHD1	RFPL3S	KCNE5
SAP30BP	GRIK5	AAMDC	MLK7-AS1	DERL3	ARPC1B	FAM189B	DHX33	C22orf42
DCTD	NOL7	CLEC10A	PXDN	MMP7	MAP3K12	TRIM16	PGM1	NKX2-3
GNG10	SKIV2L	TGFB1I1	CYP27B1	BRWD1	ACKR2	C19orf43	COMMD1	BTN1A1
RUFY3	KEL	TBC1D2B	CENPW	TPT1	MT1A	FAM32A	b4galnt4	SFTPB
LIMK2	CDC42BPA	IRS4	RTP4	CSDE1	ADAM9	GNA13	OSGEPL1	RAPGEF4
NUP107	ABCB1	LINC00173	MMP19	PURB	CBFB	GPR137B	EXPH5	GSTM2P1
SUZ12P1	EVI5	ABCA9	PAM	TNFAIP3	STXBP3	CABIN1	KIAA0430	MYO18B
MYCBP2	MOGS	SEL1L3	MMP14	CCDC127	XPNPEP2	SEMA3F	FAM76A	MAGI1
EXOSC8	TRIO	ZBTB7A	TK1	NCOR1	PCCA	SLC12A8	CEP295	FSCN3
JADE1	EXPH5	COL10A1	LAMB1	FCRL5	OGFR	BST2	TACC1	PSG8
FEZ1	ZFX	EIF2AK4	CHKA	CHPF2	TNFSF12-TNFSF13	LOC285097	CCDC140	SHH
PAN2	SHOC2	AUTS2	TMEM9B	PNRC1	SRI	ZFP3	PLSCR1	KIR3DP1
RANGRF	ZNF32	CD33	APLP2	UGDH	SCAMP3	OAS2	GNG2	SCG3
VPS37C	AQR	PLEKHG4	CROCCP2	TUSC2	PPARG	TYMP	TIMM13	HIST1H3J
IL10	ADORA3	PYM1	GLTSCR1L	PHF5A	MARCH8	MFSD9	JAM3	prss1
PRPF39	RAD52	HOXB8	GLUD1	LINC01016	CPXM1	CD274	KRT78	OR1L6
GMPR	MBOAT7	TMEM237	PPARA	STAC	CD5	TRERF1	RPRD2	MCEMP1
STX16	METTL18	PJA1	REG4	LOC105379426	SMIM19	USP35	miip	CYP17A1
DHX30	NKRF	TMEM116	SLC7A1	ADGRG5	EDN1	MYZAP	GPM6B	RRP7BP
METTL3	CNKSR2	MRFAP1	CNGA1	CBR3	SEPT9	SRPX2	TTC5	MAK
ALDOA	GUCY1A2	MAP6D1	GABRP	PRMT5-AS1	PPP1CB	DIO3OS	SLC25A51	OR10H1
SLC35D1	PPM1B	OR2L1P	FBXO8	CCL3	OSMR	GON7	NCOR1	CEP83-AS1
ASAH1	NDUFA6	GDF9	IGSF6	C3orf33	MVB12B	CDH5	IRF8	NEFL
CLK2	LIG3	DLL1	ADGRE2	IGKV1-5	PSEN1	ADA	VAC14-AS1	SPRR2G
DLG5	SOS2	PRKAR2B	LOC102724200	HIST2H2AA3	CHRDL2	OAS3	ESR1	GYPA
PCTP	FLT1	DERL1	CDKN2B-AS1	ZNF614	ALPL	SFXN5	SRPK1	PPP1R17
LYN	WSB2	Dleu2	S100P	TF	ZNF704	CCNF	MSRB1	MAP4
KLRG1	RBM12	KHK	HAPLN3	TFF1	MROH7-TTC4	RAB11FIP1	YTHDF3-AS1	OR52B2
SIVA1	EPHA4	TMEM9	PGM2L1	METTL2B	MKL1	MID1IP1	cinp	EGFEM1P
GARS	CRHR2	NEBL	TMEM184B	PSMB10	FMNL1	FUCA1	SHROOM4	LURAP1
CCNT2	STX6	IFT81	HSP90B1	KRTAP4-7	C4BPA	MORC4	sbno1	EVA1A
PRKCH	NEK7	PCDHB10	MAFB	MXRA5	FNDC4	SP3	ZDHHC12	TSPEAR-AS1
TBX2	ICMT	KCNAB3	CGRRF1	MAPKAPK3	HDAC7	LDLRAD3	GMNC	C16orf71
HNRNPH1	BMP1	LST1	SPCS3	XPO5	PLOD1	NUCB2	CACNG4	FAM167A
TLR4	MXD1	LAMA4	P2RX4	RMND5A	CCDC167	NTPCR	ATF7IP	OR9A1P
ABCC3	IGSF3	OPN4	HOOK3	ENKUR	ACSF2	SOCS1	TMEM170A	SSTR5
HIST1H4H	AGL	RHBG	POLR2J	GJB1	NAP1L2	MTMR3	ZIC1	CLCNKB
MRFAP1L1	RMND5A	ACADS	ARAP3	CAMK2D	FNIP2	F2R	AIG1	OR12D2
CTSA	NEMF	DOCK4	GLS	TUBB6	PTPRG	PPARGC1A	TP53I11	KIR3DL3
KLRC4-KLRK1	CDKN1A	ZNF793	NGRN	S100A9	SPIN1	KIAA0141	RAB24	TMEM145
CTNNA1	MYH15	DCLRE1B	HSPA5	UQCRC2	MAB21L3	CIT	AHCYL2	KIRREL2
GLUL	USP7	EBPL	KIAA1804	CLEC4E	P3H1	CHODL	CPSF7	KDM8
NASP	COL4A6	SPCS1	TMEM56	CALR3	EPB41L4B	PLEKHF1	SAMD12	STK4
KNTC1	HAL	STAT3	USP30	IGKV1D-13	FKBP2	CAMK2N1	CEACAM3	FBXO36
EGF	RAP2A	ABR	MT1G	ARFGEF1	TPBG	TPK1	PLEKHH3	ABCC5
DUSP6	ZNF780A	nat8b	SAP30	L3MBTL1	PTPRR	ARPC1B	EME1	XRCC2
KBTBD2	EDIL3	SEC22C	PFN2	SCARB1	LEAP2	MIR600HG	SHANK1	c2orf70
TRIT1	ZMIZ1	ANKRD49	IL18R1	UQCC3	CD82	RAB37	CES3	WNT1
CREBZF	SMN2	hsd3b1	LOC100293211	PPIA	NRIP1	IGHA1	CMTM2	CCDC87
GDPD5	LARP4B	NDST2	MKI67	SNHG17	HLA-C	ZNF468	PFKFB3	HMGCLL1
INSIG1	SFTPB	EEPD1	PTPRG	LINC00619	SLC2A3	MUL1	OSBP	TUBA3D
MARCKS	ZMYND11	IGDCC3	TMEM237	PSAP	FGD5	CHRNA1	IER5L	AVPR2
PPP1R15A	CASR	DHRS1	VSIG1	APLP2	ASPHD2	PNKD	APMAP	TRIM54
PRUNE1	MYOM1	tmem120a	RAB3D	SUPV3L1	CARD16	KDELR3	KCNE4	CRCT1
EEF1E1	DAAM1	OLFML3	ACVR2A	STK35	MAP3K2	SEC61A1	ZMYND15	WDFY4
MCM3AP	SCN4A	HINT3	RUNDC3B	CIART	ZNF813	CYP4X1	ARL3	TRIM71
NCR3	ADGRA3	ARF6	SMIM8	LILRB1	SLC15A3	HIGD2A	CATSPER1	VASH2
MEST	BTBD3	ARL2BP	VSNL1	KRT33A	IL7R	SPIRE2	NDUFA6	HCG11
DDX18	EMP1	KDM4A	WDR54	MRPL35	ANGPTL2	ADGRF5	ABHD15	ZAN
TOLLIP	ASB4	SLC7A5	GM2A	CENPI	ISY1-RAB43	BAD	WDR55	FTMT
PINK1	FAM120A	SMG1	PSMB8	PTGER4	ZNF91	STRIP2	HVCN1	OTOF
CHUK	ATXN7L3B	BTG2	MITF	TBCCD1	ADM	ZDHHC3	TXN2	EMILIN3
E4F1	SSX2B	PDIA6	ACAA1	IPCEF1	CD2	CIAO1	LOC147004	SSTR4
GTPBP8	PRKCB	CDHR3	GAREM1	USP36	RMDN2	MAP2K7	DNAJC16	TDRG1
MAT1A	PLEKHO2	MLXIPL	RMND1	TTPAL	MFSD9	FOXD1	ADAMTSL2	MICB
ILF3	MARCH6	CHRNA5	MICB	STXBP1	DYSF	IGKC	CUEDC2	ARGFX
GK	CBR4	GALNT8	TRAK2	PRKCE	ZFP3	NSUN3	TBKBP1	PLAC1
HOPX	KCNC3	ZNF618	FAM72A	METTL16	MFSD12	CXCL9	OGFOD3	GHSR
DROSHA	LTBP1	PTGDR	C1orf122	CHD9	LPCAT3	ATP8A1	NOL9	TGM6
TRAPPC9	POM121L8P	LMBRD2	GINS4	MAST1	PLA1A	ARMCX2	FAM170A	HDAC4
VPS16	PIKFYVE	CRK	TRPM6	SYNPO2	IRAK3	POU2F3	PLIN5	TRMT44
FTH1P5	CDC6	C6orf141	PNRC2	RHD	TMEM133	TAF11	RAPGEF6	YY2
MFSD1	PHACTR2	GDPD2	FAM65C	ATRIP	FAM162A	MYO3A	GGACT	LOC100133920
LOC101927180	JAG1	P2RY13	ANAPC16	LRPAP1	VTRNA1-3	FCN3	CHRDL2	CNTLN
ASPH	PDS5B	CEP76	PFKP	STX1A	FASTKD1	TRIM16L	KDM5A	CD2
CDK7	SPDEF	CXCL8	NDUFA2	TOMM40L	PXDN	MIER2	WASF2	C1orf189
HGD	UPK3A	PSMA3	RB1CC1	MED15	MMP1	IL12RB1	ERRFI1	SLC6A3
UGCG	ZMYM4	OCM2	FGR	ZNF225	TRAFD1	MT1HL1	INCENP	DCAKD
TSFM	VPS4B	SEC16B	GNB5	TLR3	OSBPL1A	SLC28A3	UROS	DEFB124
CDK11A	BPTF	FRMD1	TLR8	LOC286161	SLC2A14	GABARAPL2	NOM1	TLN2
PRF1	SLC8A2	PDIA5	ISL2	KCNMA1	SCIN	IL18RAP	PRMT5	HCAR2
LOC101930578	MYCL	SLC1A4	ACVR1	PRODH	CHPT1	CDKL1	C16orf82	SP7
SART3	CCNG1	TSPAN7	FBXO6	ATXN2	LAMP3	LRRC57	PPP1R3D	PON1
FHL1	WDR73	PSME1	CADPS2	IL18BP	TMEM170A	IHH	ARID1A	FAM212B
EEF1D	USP9X	RAB23	GSTP1	CXCL6	FJX1	PRR15	LIAS	KLK10
TUG1	BMP5	CXCL10	CCSAP	ALDH9A1	PPM1A	RNASEL	NDUFA2	LOC286087
LLGL2	FAM91A1	ANXA5	AUH	BTN2A2	COL7A1	PECAM1	LGALS8	OR1L3
NR2C1	FOXN3	SSC4D	SLC38A5	STAT3	SLC7A11	NEXN	TSSC1	ART5
POLI	EXOC3	SMCO4	LOC100996506	NUP88	PRDM1	STK38	TTN	LOC100132481
FKBP1B	ITPR3	MIGA2	ME1	GPR137B	HLA-DRA	SEC24D	ATM	CLDN9
GRK6	BIVM-ERCC5	TRIM22	MAGED2	DLK2	COL6A3	PODXL	PFDN1	LOC285857
UBE2G2	TNFRSF1B	GBP2	UBE2Q1	POP1	NBEAL2	GIT1	LOC146513	CETN1
MTPAP	BFSP1	aste1	AMMECR1	SEL1L	ARHGAP44	CXCL8	LINC00494	CSF2RB
DYRK2	HGFAC	SERF1A	CEP164	ZBTB45	SH3PXD2B	TEX264	LOC100506100	BCL2L11
UBXN7	KYNU	SLC45A2	GLUD2	NEU4	SNORA7B	DDAH2	PRDM10	TFAP2A
SRGN	TPD52L2	ACAA1	PHLPP2	GLCCI1	PDPK1	CCL23	GGA2	KRTAP13-3
PDCD2	PKP4	TMEM158	MB21D1	CXCL11	COL1A2	HLA-J	POMP	C9orf78
KLRC2	CACNA2D1	C22orf42	LMBRD1	DLX2	FMO4	BATF2	CEP290	ANKRD17
AKAP1	IFI44	SERF1B	LOC101928274	NCF2	APOL6	PHF7	SLC22A31	CACNA2D3
FTSJ1	PRKAB2	SPINK7	ITGA6	VPS13B	MKRN1	SIKE1	NR2C2	ZNF737
MMP25	RUSC2	ACOT4	GUSBP11	LOC105377924	ECH1	DPY19L4	POLR2F	LHFPL3
ZMIZ1	IL1RL1	SLC22A6	BUB1	HLA-DMA	DYRK2	ZNF480	USP24	MAT2A
CFAP20	CELP	ARSB	UGGT1	NDUFB9	CAMK2D	NFE2L3	SCAND1	LRRC74A
P2RX1	MX2	IL15RA	QSOX1	FOXP4	ABCC9	ABCC1	MYCBP2	RTN4RL1
GORASP2	TBC1D1	RUNDC3B	DCAF17	SLC38A2	TJP1	CYYR1	LTB4R	MAEL
CHD9	NAP1L1	CYP4X1	CTLA4	NOM1	ETFDH	ZNF41	whsc1l1	APCS
ADD3	SCAF8	LINC00969	FEZ2	DYRK3	SESN1	CUL3	ECHDC1	CELA2A
SNCA	POLR2E	AQP7	FAM111B	MIOS	AFMID	EFNA4	ttll5	STX11
CYP1A1	SLC25A40	TCEAL4	FAP	RAB31	ARHGAP5-AS1	NFS1	C11orf40	LOC100506514
RCBTB1	GAD2	SLC22A18AS	APOPT1	GNL3L	SLFN5	SENP8	FOXO1	KLKP1
ABCA2	ELF2	ZNF575	TPX2	ZNF311	CREB3L3	NRP1	ARG2	NEU2
FUS	APBA1	SLC10A2	OIP5	RAB34	IL21R	LRRC2	NCR1	FMO6P
DERL1	MAPK10	npff	SP110	ANKRD36	C1orf21	BMP3	DOK3	SEMA6B
SNORD45C	TNFSF4	PSMG1	PXMP2	DIABLO	LOC102724507	PSMA5	S100A6	PAOX
ANGPTL4	EXD2	SGCB	STS	LINC01146	SNX13	RBFOX2	DGAT2	CLDN16
DONSON	GSE1	YBX2	ADGRL4	ERICH1	MCMDC2	ALDH5A1	KMT2D	CRHR1
AIMP1	RRP9	LPCAT1	HLA-DPB1	GLOD4	TMEM177	LAMTOR4	CLCC1	DEFA4
ATP6V0D1	CORO1A	TCF7L1	SLC2A3	ACMSD	PON3	ARFGAP3	F8	OGFR
CNNM1	NRXN1	tmem65	SGK223	FAM189B	ACADSB	HYOU1	FOXP1	OTOA
SCAPER	SLC6A15	NSMF	FILIP1L	PSME1	SRGAP2	MYOM1	DRD4	PCDH10
FOLR1	DSTNP2	CACNG8	MMP2	MADCAM1	NIPAL1	P2RY2	SLC1A3	C20orf144
SELP	FGFR1	LOC654780	LLPH	LOC100506031	MSC	TEAD4	SULT1B1	PZP
IGF2BP2	MT3	AGR2	CSGALNACT2	NARF	ADAMTS4	C2CD2	EFHD2	YIPF7
CD63	TRIM27	DCUN1D4	ANXA3	NAA15	SEPT11	CBR3	XPNPEP3	LTBP4
CD6	TTC37	FBXO6	LRRC8D	ALDH1B1	LAMA5	TRIM69	LINC01558	MYL4
FPR2	PTPN20	RBM14	SLU7	IL13RA1	PMPCB	TRIM27	MOV10L1	CASP12
VPS13B	RAF1	NT5C2	CCND2	RPS2	EPB41L5	SPG20	RECK	CETP
SDCBP	GTF2IP4	DMD	FPR2	ERN1	STAT5A	ASTE1	CREB1	BCAR1
BRD4	PTGDS	GPR19	GAMT	CTBP1	IGFBP5	SPRY4	ZNF506	LINC00028
SET	EID1	NCOA7	KLHL29	THEMIS2	TNFRSF9	ABHD2	BARHL1	ANXA9
STX6	ATP6V0A2	DDOST	LOC101060373	LOC100291323	BMP3	PEX10	TMEM185B	SERPINB13
PIK3CB	SRRM1	GLT8D1	PPM1H	KYNU	FBN1	OSBPL3	RBM27	PFKL
ANXA3	LRP10	ANXA7	CYR61	CTSK	ATP5S	IL7R	NEMF	OR5H1
LPIN1	MAGEB1	AGPAT2	COL6A3	POPDC2	MARCH6	APOL4	MEA1	ABCC10
ITPR3	KIF17	ZNF789	OTUB2	TTC19	PGM2L1	HDLBP	MYO3B	RFT1
KLHL24	PRAF2	GARS	RSBN1	FAM49A	SELM	HTRA1	UFC1	KRTAP5-7
PSMD11	H2AFV	SOD3	HTRA1	LYPD5	XBP1	CCNJL	PYGO2	ATP11AUN
HSF2	KCTD17	MBNL3	LINC00294	TSHR	ADA	HSPA5	GADD45GIP1	MAMSTR
CHST11	TRAPPC8	SPATA12	SLC19A3	TMX2	RNF31	STIM1	FKBP1A	KRTAP10-3
MEPCE	MYH2	C1R	APOL3	FAM184B	RASIP1	UBE2O	XIRP1	TENM1
CNN2	DNPH1	PSMD4	CCNA2	NKX2-3	IFITM2	MSX2	NBEAL2	C1orf101
PSMC6	KIAA0485	GORASP2	ALDH5A1	CD55	ZADH2	COL6A3	BPTF	PTPRE
SMAP1	TNIK	ARF4	INSR	FAM160B1	RPS6KA2	TIMM8A	AK3	MFAP2
INPP4A	RRAS2	GAB4	IL18BP	NCR3LG1	MAMDC2	TERF2	BAG5	LRRC37BP1
CRBN	ICAM1	MSRB2	RMDN2	SLC15A3	POU2F3	RUNDC1	COQ5	CYP7A1
KCNJ15	ID4	OR10H1	ECI1	GBP5	NFKB2	RFX7	GABRE	ZFPM2
DCAF1	GPKOW	TOLLIP	PWWP2A	MYO1F	GTF2IRD2B	HCCS	PDCD1LG2	CLEC4G
RAB14	TCF20	RDH5	TC2N	TBC1D5	DAP	LOC105369230	RELT	GRP
RPA1	PIAS2	MGAT4B	SLC36A4	PICALM	HOOK1	SLC9A7	BLCAP	CHRNA6
DCP2	SECISBP2L	PITPNC1	CARD6	TRIM38	EXPH5	USP18	ZNF792	OR10J5
SFI1	ARL6IP1	PIGK	CCDC149	RTEL1	FCGR1CP	SERPINA1	MCRIP1	LGI3
PUM3	CRLF1	C4ORF17	MUC2	CCNO	DUSP11	NDRG1	SCO2	SLC22A24
CEP170P1	SRGAP3	TRIP10	CPNE2	RAB32	CYP7B1	GINM1	UVSSA	LINC00954
YTHDF1	ITGA10	whsc1	B2M	ATP2B2-IT2	PIM2	HOXA5	SLC9B2	SUPT20HL1
EFR3A	EMX2	NCOA1	PSD3	AGVR6190	SNAP29	THNSL1	HCK	MAGEA11
TMEM168	FGR	METTL7B	PHF19	RNF139	ZNF385D	RNF32	UTP20	SLC6A17
GTF3C1	DSC2	HADHA	TRAFD1	STX11	CD274	ROBO1	LOC101927089	HLA-L
CLEC7A	SLC25A36	MARVELD3	HM13	MED9	TMEM9B	WIPF2	MYO9A	APOC4
IL10RB	PIK3CB	ST6GALNAC4	SERPINE1	FGD6	PLA2R1	PFKFB3	AIM1L	SLC12A3
HELZ	CLDN9	DEFB129	CISD3	SUDS3	PFN2	PLCL2	GALNT14	TLE1
RBM6	HTR7	ERN1	MT1H	ZNF663P	LRRC1	SGK2	GPR21	ZNF479
TNPO1	ACIN1	MAPK4	COL1A1	GTF2IP20	LOC646938	UBE2D4	SLPI	HMGB4
RRS1	LOC101060181	DIXDC1	LRRC19	GPR61	VASH1	EPC2	FAM234B	RBM20
CHKB	MYF6	TPTE2P6	VANGL1	PPP1R10	SMIM20	GABRP	TRPM1	FIGNL2
MIR6840	LOC100507855	IGFALS	MAD2L1	CCL20	MSN	PRRC2C	SP140L	LOC284009
DHX35	RPS5	CYP27A1	LST1	NCOA7	CFI	ST13P4	MGC27345	CAPSL
LOC100652930	CEP162	NQO1	IER3	GRHPR	UBA7	CKLF-CMTM1	PAPD5	CACNA1E
AATK	TSHB	MGLL	GTSE1	NCAPH2	CLEC14A	VPS13C	NCOA3	TAF7L
GUSBP9	SMARCC1	C21orf62-AS1	FCN3	ZNF75A	RALGPS1	ABCA8	PYGL	SLC38A3
CRYL1	TFAM	CYP4B1	NDFIP2	CMTM4	SOS2	NUDT4P1	tcf20	RSPH9
MEF2A	PRKG1	znf91	CCDC93	DAPP1	PPARD	TINCR	LUZP1	LOC284379
PRKCZ	PEG10	PLA2R1	THEMIS2	UBALD2	CTSK	BEST4	SRGAP1	MAST4
CCDC90B	ZNF117	SOAT1	MALL	AHNAK	NARS2	TMEM242	CHRNB3	OR6M1
TIMP2	SMAP1	HSPA13	FOXC1	ZNF469	LRRC19	RPSAP58	GALK1	kcnh8
FBXW7	TEC	TMEM139	PRRC2C	LYPD1	STEAP4	TMEM133	GSTZ1	RGS6
PMS2P3	MYBL1	MPP7	ZNF585B	TYMP	HHLA2	DCUN1D4	ASIC2	SCN4A
HLX	TPGS2	PARD3B	TAB2	LGALS4	TMEM144	PROSC	FAM214A	EWSR1
PVALB	PKIA	MEI1	LINC00849	IMP3	ZNF326	UBE2Q1	GATA3	HIF3A
EIF3A	RPP14	TBR1	PHYKPL	CYP39A1	COL5A1	UBE2S	COBLL1	ATG4C
HSPA14	EXTL2	MYADM	TRIP13	TMC1	STX3	ID3	PGLYRP2	SYNGR3
CAPRIN2	ADNP	CARD16	CDK20	SPDYE3	CALR	CLIP2	SKI	ACTRT2
CACNA2D3	FPGS	SNX12	LARP6	CALCOCO2	MAGED4	PYY	LINC00671	KRT34
UPK3BL	CCDC69	CDH11	PLPP1	EIF5	SPHAR	TCN1	NTAN1	LOC151174
OFD1	IL16	NEIL1	NME5	COL15A1	CCNJL	ZBTB6	DMP1	NYAP2
CYTH1	FRAT2	ST3GAL5	PNP	LMAN2L	ADAM15	PPARG	SOCS3	PXYLP1
LOC101927562	SCAPER	HCRTR2	ELK3	LYZ	P2RX4	ADD3	ankrd40	ankmy1
ACSL1	NEBL	NEUROG2	CENPN	EIF2S2	LRIG2	OPN3	DDT	PAX5
LIG1	IQSEC3	VCAN	TMEM263	TNFAIP8L1	OCRL	LAMC1	TTC9B	WT1
LOC100506639	KIAA1109	GJA10	EFCAB14	NELFCD	LDLRAD3	VLDLR	PRELID1	TDRKH
RNGTT	BMP2K	CNPY2	BID	LAX1	RARRES3	LPAR5	TULP3	SUPT6H
NME3	EIF3I	IGDCC4	CSGALNACT1	IBTK	NUDT7	SEC14L1	LOC100128653	RRH
CRY2	ADH5	PLD4	MYCBP2	FBXO33	FCN3	TMEM59	LTB	FAM13B
LDHA	SCN1B	SP8	SAMHD1	NRGN	PIWIL2	OSMR	EMG1	LL22NC03-63E9.3
SMARCC2	OGG1	XKR4	NMT2	LOC101929752	HK2	GPX8	LOC101929060	SCGB2B2
CDC37	CDK2AP2	KLK14	ZG16B	GGT5	MYO9A	RNF103-CHMP3	SYNRG	ATP11A-AS1
CYB5R3	SLC30A4	IRF1	RNF5P1	DLGAP4	RAB23	TMEM39A	DOCK11	GIF
HIST1H2BJ	PMM2	RNF207	C15orf40	N6AMT1	PDHA1	SMPDL3B	OTUD4	ZNF638
NCAPH2	SLF2	GDPD3	STON2	RBM5	UGDH	RAB32	MVP	CARD14
PRKAR2A	IFT88	SERPINA9	TP53TG1	SAPCD2	ALDH1A2	AXIN1	BDP1	KRTAP4-1
ZNF665	SATB2	RANGRF	SPG20	C2CD5	UBE2D4	MGAT5	JMY	DSTNP2
CAPN3	HS2ST1	PCP2	COX5B	IL12B	RFX5	DTX3L	EMSY	MCTS2P
BSDC1	SLC18A3	ITPKA	FANCM	LRRC27	WNT5A	KLB	EFHC1	ARSH
SLC25A38	RHOQ	natd1	PCDHGA1	ATL1	NCF1C	F3	TLE1	H2AFY2
DDX27	CLASP2	upk3b	ABCD3	TMEM198B	MUT	KNL1	ARNTL2	ANKRD24
HBQ1	ACTR2	COQ4	KPNA1	HDLBP	TNKS1BP1	DNAJC10	HDAC7	APOA5
SLC30A1	EDRF1	ARHGEF37	GRK2	KIAA0556	TMEM173	CTSA	HPDL	FOXD4L4
CHKB-CPT1B	FZD6	SESTD1	MT1HL1	DIP2A	EDN3	TECPR1	ITGA6	MUC16
PCBP2	YPEL1	FADS1	MPST	KIAA1586	ANKIB1	HAPLN3	LRRC4C	AGGF1
NUP214	LOC100508689	MIF	CIPC	ACTN2	MTMR3	ENO1	SIN3A	DLK1
GOSR1	GALR3	SMOC2	NT5DC2	TAPT1	MAD2L2	TUSC2	TMEM151A	SPATA41
ATP6V0C	SHC3	ITGB1	LRRC57	SMAP1	TMED6	RNF182	MSH6	DMRT1
EDNRB	DAGLA	ZNF385C	DPYSL3	DNAJB9	ENTPD3	BAZ2B	FUOM	CLVS2
ARF4	ATP8A2	RAB31	NEDD1	IDO1	TCP11L1	MOP-1	NFIL3	zfp64
CTBS	CLGN	IRX5	ACBD3	CXCL2	CREBRF	HOXD1	WDR82	PCDHGB1
DLST	PIAS1	C4orf36	DDX5	C1GALT1	EXOC1	PPM1H	OMG	CYP27B1
SPOP	LUNAR1	SLC22A15	PHYH	CACNG8	SMPDL3A	VIPR1	TMEM234	UBAP2L
PCBP1	NFKBIE	LOXL2	C5AR1	EVI5	BTBD2	MICAL2	METTL21C	ASCL1
KIAA0100	RAD17	TF	TATDN1	LOC100996342	TRHDE	PDPK1	ZNF524	NOS1
INPP5A	PROSC	FAM134A	FCER1G	TUBGCP5	C9orf78	LARP1	SLC39A3	TCOF1
HARS2	RAD54L	RPS6KC1	ECSCR	PRADC1	HEG1	SLC25A4	CASK	ARHGEF3-AS1
XCL1	PCBP2	TMED9	HFE	MRPL3	KAT6B	LGI1	MS4A6A	GPSM1
PAX5	CETN3	XPOT	CYP2B7P	CNPY4	FSTL1	ADGRL4	LOC440117	FAM180B
SLC25A46	CRABP1	TOX4	ALKBH7	RAB4B	DNAJC19	ZNF91	HSBP1	ICMT
ZBTB11	TMEM123	ZCCHC12	CRIP1	LPAR6	BATF	PLEKHF2	PIK3CD-AS1	ZMYND10
LOC101929368	CSF2	INPP5A	FAM200B	ROPN1	PTGS2	PDCD4	IFITM10	TTYH3
PPP3CC	ITPR2	TMEM252	IGLL3P	CEACAM19	CD93	ALPL	FBXO21	VPS53
RERE	PCOLCE	B4GALT1	TMEM128	USMG5	BST2	UBA7	MTR	IRF2BPL
PECAM1	YWHAZ	ADD2	TWIST1	CHMP6	SDK1	FCGR1CP	DYSF	CCDC172
GGNBP2	HSP90AB1	MRPL34	UBA6	SF3B1	PTPN1	TNFAIP2	NMNAT2	GREB1
PRDM2	NME1	FNDC3A	TMEM133	CDC20	LYPD5	KRCC1	SFN	GYPE
HSP90AB1	OARD1	GOLGA5	COL18A1	HN1L	USF3	SLC35D1	EHBP1	DSCR10
MAVS	PKM	LFNG	LOC101928195	BRCC3	EDEM1	UBE2D2	AQP9	KCNE4
PRKY	METAP2	TLR8	OLFM1	IKBIP	TPRG1	GFOD1	NCAPG	HDGFL1
CCDC94	CHRNA1	FKBP6	WDR4	AKIRIN2	S100P	SERTAD2	SLC39A1	TPRG1
GRINA	ABI1	IGBP1	RAB22A	TRABD2A	PTGR1	UHRF1	FUT7	GDF2
POLR2B	PTGDR	NUBP1	DDX50	KIAA2022	AAMDC	CTDSPL	C1orf122	UBE3D
HIST1H2BO	TAPBP	GRIN2B	KDR	COL5A2	LMBRD1	ENC1	SNIP1	ARHGEF39
RIT1	TRAFD1	ERGIC1	SMIM19	ZCCHC12	LIMS1	ZNF438	GNL3L	PRICKLE4
ZFAND5	ISL1	C1ORF50	DAZAP2	TTLL3	SGIP1	FAM184B	FNDC10	CHST8
MYD88	ING3	MMP1	TMTC2	RAPGEF5	ASH2L	B4GALNT2	CLSTN1	LOC441666
AP5M1	NUP214	ZNF137P	LARP1B	TNRC6B	GSTA1	EPB41L1	BBS4	FAM181B
LAMB3	ETS1	TAGLN	MFSD8	IL2	B3GALT1	LOC440311	PDIA3	ZNF750
CSF2RA	HCP5	MTFR1L	C1QTNF3-AMACR	HECTD1	CX3CL1	ADGRE2	CRIPT	PRDM15
RAB29	CHD8	TIPARP	C2orf88	ZNF134	CXCL10	CD164	LOC255654	HSPG2
RECQL	TRIP13	mthfd2	PMAIP1	ATRNL1	ARHGEF37	IGSF8	LINC00520	SEC14L2
TCERG1	PLP1	SAFB2	SNX24	SLFN11	NECAP2	CHI3L1	AGTPBP1	ALG1L2
ATXN7	LOC143286	RARRES3	MKKS	DNAJC16	CRIP2	GTF2IRD2B	GPRC5D	SLC7A6OS
LOC102724993	H6PD	TMEM241	FCN1	KIF1C	BTN2A1	SLC26A6	CAV3	CCKAR
TFPI	KDM3B	NMNAT1	WIPF2	NUP153	CD80	PNP	LOC101928741	BARHL1
GTPBP4	KIF3A	PIKFYVE	NFE2L3	COX6B1	SGK223	CIITA	C19orf33	SET
PIK3CA	DACH1	BPIFA1	GYG2	ANKRD40	CYB5R3	IL6R	INSC	IL16
C5orf45	MIR3190	NT5C	C1orf43	KIAA0040	ZNF585A	SLC7A11	ACSL1	MAGEL2
UBE2E3	DEFA1B	LIPG	PDK2	SLC6A11	TNFAIP6	CDIPT	SPACA4	ZNF155
SRRT	PHEX	MSH5	IRF1	GATA2	PSMB8	REG3A	TEX26-AS1	SYNE1
SF3A3	AXL	PHKA2	IL6	DDX60	ADH1A	MAML3	CPLX2	MAVS
ELK1	SMARCA2	SYN3	STK17B	LOC100131532	SNORA61	MCRIP2	ZSCAN1	FAT2
DIDO1	LAT	calhm1	CD38	NAV2	ETV7	FAM83A	LOC100505715	OR6Y1
GPRC5A	ADNP2	MAGEH1	SLA	VMO1	SLC7A5	MFSD12	RTN2	HOXB2
USPL1	PNISR	ENAH	PDE10A	SLC2A13	MARVELD2	NOVA1	MMP7	CDK5R2
PPID	HSF1	MAPRE3	SSR3	PADI2	CSF2RB	CXorf23	ZNF682	CNIH2
NPIPA1	PHKA2	CXCL6	KPNB1	ARHGEF15	ARFGAP3	TFEB	CPLX1	Krtap10-4
SESN1	KANK1	sertm1	LRRC8E	C5orf15	FAM47E-STBD1	C1R	ZNF398	AMER2
BPTF	RGS3	ORAOV1	C4orf32	LOC105379362	GUCY1B3	MPP7	LOC101929715	RPL23AP87
SERPINB1	APOBEC3F	CCR10	FANCI	MYEF2	NEU1	MAP3K2	BTBD11	PQLC3
EDN1	UTP3	SLC51A	JCHAIN	LOC102723407	KCNE3	OSBPL11	CABP1	DEFB122
BRD3	POU3F4	CD81	NUP37	AKAP1	CENPV	CD93	RGSL1	NAF1
PHF3	CD300C	CPAMD8	SLC30A7	LRP10	RNF5P1	GLB1L2	N4BP2L1	CYP3A43
RABL2A	PSIP1	IFI30	SELPLG	RNF135	AQP8	CA7	SMIM12	LINC00608
ITGB1	GJB3	MAGOHB	MTFR2	DKK2	GRAMD4	PPA1	UPB1	CLIP4
DENND5A	FRMPD4	Cox6a1	DUSP14	GOT2	KLHL8	ANO2	UTP6	ZNF169
USP10	CTBS	STPG2	CNTN4	TOM1	SLC25A20	EXTL3	SLITRK3	KMO
COX4I1	NXPH2	CELF4	CTTN	FAM153B	APOL4	PDIA5	LAS1L	MBD4
PSMC3	TSPY10	CMTM8	SPOPL	SH3D21	ADH1C	DUSP4	Fam129c	CORO2B
CCDC130	GATAD1	UBE2L6	WDR83OS	C1orf61	PLAU	E2F5	MKNK1	FUT10
SGK1	ATG5	IMPDH1	TM4SF18	CRYBB2	PHF7	COTL1	PLIN4	CPNE2
CDKN2AIP	SMAD2	RAB34	DENND4C	MAN1B1	FMNL3	COL18A1	TPO	C5orf66-AS2
RHOBTB3	GOSR1	IFT57	TGFA	UBR7	CDH17	HAVCR1	HMCN2	PCNX1
SPSB3	MGRN1	MMP10	MBIP	POU1F1	L2HGDH	FKBP10	FAM228B	SMCO3
TRIM39-RPP21	UBE2V2	EFEMP2	IL7R	SCN7A	FAM206A	HIST1H3I	C2orf27A	MPP2
ZNF84	PKP2	KLF15	RGS5	DNAJB3	CD74	ADRA1B	AGRP	FCRL5
RAD17	ATP1B3	CNTD2	APITD1-CORT	XPNPEP3	AKAP1	SGIP1	BAD	TATDN2
PPP2R5E	SCTR	TICAM1	TAPBP	DUOXA2	DUSP6	SREBF2	TRIP11	doc2b
FBXL6	ATP6V0E2	LINC00955	ITGB4	PIH1D3	CAPN2	OVOL1	LOC101928896	PRKAG3
NDUFAF3	TNFAIP1	ZNF563	SIAH1	MMP3	CARD17	TYRO3	YPEL1	IQCF5
FN3KRP	ACPP	SORL1	CUL5	RGS5	TGFB3	DACT1	ADAM18	C16orf92
G6PC3	DHRS12	ttc32	GBP2	KRTAP3-3	LRP8	FABP3	GABBR2	LOC100129763
UCKL1	DIAPH2	CGA	MRPL34	MEF2A	WSCD1	MKRN1	ANKRD44-IT1	nptxr
CCL2	ITGA1	ETFDH	EPHB4	MORF4L1	GNG12	RPN1	LMO7	MYOZ2
CTR9	SC5D	tob2	TNS3	IMPDH1	CR1	ADCY6	KHDC3L	PLPP4
MTERF3	FGB	CDX4	LMO2	AIMP2	SEC24B	EDA	CYTH4	CSNK1A1L
R3HDM4	EDNRA	TNFRSF17	PLEKHA1	GAPDHS	SLC35D2	BTN2A2	MDH1B	PLPPR2
AUP1	KPNA4	LONRF1	HLA-DOB	SURF6	CARD11	CACHD1	DVL2	RNF170
FCF1	ATP6V1H	fgl1	PRC1	PDE1A	ZNF664-FAM101A	CCNB1	CHPF	FAM65A
FAM214B	MECOM	MAPRE1	PRMT2	CASP4	STK38L	HMGCS2	alpk1	LOC105379252
S1PR5	UBL4A	PHGDH	LATS2	MGC16025	SIAH1	FOXO4	KYAT1	BCL2L12
SPG11	RBM25	EMP3	COL1A2	TMEM141	SRGAP1	SGPP1	TNIP2	NTRK1
NOP10	YAF2	SEC14L1	KPNA6	GTF2H2	PTPN3	TMEM106A	MZT2B	VCY
PPP1R8	CLTB	ACBD4	TNC	SMOX	ADGRA3	OCRL	PYDC1	FAM219A
PNO1	SMURF1	OR6W1P	BCCIP	TMTC4	DSCR3	C19orf66	CISD3	RAB2B
TRMT11	IL1RAP	P2RX1	SOBP	LOC105373326	ADAL	CLGN	CCDC57	LRRC45
SSB	RNF5	FBLN5	LOC643733	LGALS12	PPARGC1A	PLEKHG2	AFF3	MORF4
POGLUT1	MYCBP2	PMS2P5	CHAC2	RNF5	TMEM214	PGM3	DRAP1	OR10G2
PIEZO1	UNC5C	SAMD9L	OSMR	FGF23	IFI6	PINK1	SPINT1	FAM170A
HSPH1	ITGA6	ZNF804B	LGALSL	SLC25A48	LRRFIP2	ADAMTS9	ROBO2	ADGRD1
RBM10	SCAMP1	LAMC1	SMIM3	EXOSC6	CDKL1	B2M	LOC100506790	ADAM12
PACSIN2	PTPRD	ERLEC1	MINPP1	FGF5	TNFRSF10B	PTGS2	JMJD7	KCNJ15
YEATS2	NTRK3	RPA4	LY96	FERMT1	SPPL3	CMTM4	AMMECR1	LOC340357
SCAF4	SYK	SRF	H2AFY	LOC401320	HSP90B1	RUNX1	GRB10	ASB12
EBP	SPTSSA	AFG3L2	LINC00888	ODF2L	SNX4	CRHBP	L3MBTL3	FAM188B
RC3H2	LAMB4	LCN2	SCIN	GIT1	FUCA1	PPIB	OR5P2	CXorf67
PBXIP1	KYAT1	CLEC4A	KIF2C	TBC1D3F	ADAMTSL1	ZFP91-CNTF	LOC101929243	NHLH2
PRRC2C	FCER2	RDH13	R3HDM4	ZNF146	NFATC1	ZNF664-FAM101A	RNF181	CNPY1
BCL2L2-PABPN1	KLHDC10	MNDA	RBMS1	IFFO2	RAB31	SCAMP2	WDR62	SLCO5A1
PLXND1	PRNP	RAB17	HMOX1	CD40	ADCY4	IGSF3	ZNF280B	CD1D
LSM4	NRG2	FIBP	SLC25A36	MICU2	METAP1	DRAM1	HYAL2	TNFSF8
PCGF3	KATNB1	PIGC	MIR146A	TIMM8B	EFNA1	PGBD3	PITX3	EBI3
ANKRD27	CYP27B1	IQCD	FDX1	PRB2	CAB39	IGK	CHST7	IL1A
LOC150776	MYH11	PDE8A	TBC1D3P1-DHX40P1	ABCC5	LINC01123	SLC44A1	SCNN1A	MAP3K7CL
CLDND1	NUTF2P4	Cxcr6	LOC100996782	B2M	EFR3B	ANLN	ZC3H12D	METAP1D
WTH3DI	ATF2	MPST	CNBP	CD1A	CTSV	TJP1	FLJ37453	DNAI2
TLN1	KIF5B	MLANA	PLCB1	AP3S1	MBNL3	SFT2D3	nptxr	IGDCC3
SF3B2	SPRY2	IKBIP	MTDH	FAM98B	P2RY2	CPTP	HEG1	DLG2
C19orf60	ZNF710	LINC01341	IRS1	ADGRE2	ATP23	SERINC2	CLEC4G	C1orf68
ENOSF1	NR2F2	EIF5A2	ATPAF1	EFHC1	LIPG	UCK2	TCF4	C7orf65
CBX4	KIAA0556	ABHD12	PLEKHF1	PARP8	C8orf4	TMEM165	PREX2	LOC554223
C2CD5	RASA3	SERINC2	DSCR3	PF4V1	GPATCH1	TRIP13	N4BP2L2-IT2	FMNL2
DLG1	NCAPH	ZDHHC6	DOCK4	ARID3B	ROBO1	PLEKHB2	DRAM1	LOC100128028
GATA3	TAF4B	COL5A1	SHH	SERPINA7	LILRB1	TMEM127	NDUFB9	ANKRD26
CCNJ	SCNN1D	NT5DC2	RECQL	EMC1	SETX	ZADH2	MYO5C	GYPB
SAR1A	AP1B1	ASPHD2	TFF3	TBRG4	PLEKHG2	KIFAP3	FITM2	TMIE
MED13L	TRPC1	FOXR1	TTLL9	FKBP11	DOCK1	MLF1	PHF20	ADAMTS13
FFAR2	RAB30	WDR41	NECTIN2	VPS13D	DPYD	FCGR3A	PLEKHN1	SIGLEC5
HEATR6	NLGN1	MCOLN2	IFI16	PAF1	SPON2	HDAC5	TMEM37	LOC283788
DNAJC4	HSPA6	KRCC1	GOLGA2	TMF1	IP6K2	ATP1B3	GANAB	FANCD2OS
DHX9	RASA1	CCNT2	MIR7114	NKX2-1	SELE	ATP9A	ROPN1L	UBE2DNL
ALAS2	F2RL1	BMP6	IL6R	POLR2D	VCAM1	PDLIM1	FOXRED2	INHA
SNRPA1	MAN1A1	hsd11b1l	AHR	ADAM9	ZNF174	TSPAN7	PES1	VAMP2
LOC100507577	IL4	CFAP157	MELK	ZBED6CL	RBMS1	ADAMTS1	DAAM1	cox11
ZYX	UBE3C	DCTN6	MARVELD3	MPZ	ANKH	HTR3C	RFX7	KLF1
ANAPC13	HOXA2	ZNF214	FLJ32255	ANKRD18A	MPZL2	OLFM4	ELFN2	CD8A
GPR137B	MED13L	LYZL4	DLGAP4	ZNF649	CREB3L2	MBNL3	GCSAML-AS1	TAS2R16
CCPG1	DDI2	OMD	ISCA1	PHOX2B	RNU5B-1	SRI	CCSAP	KIAA1024
ENTPD6	SMURF2	CACNA2D4	PHF3	LINC01138	ARFGAP1	TCTA	nat16	adm2
DRD2	VCL	SRBD1	VTA1	ADH1C	PKDCC	CNKSR3	EXO5	ETV4
SIAH1	RAI14	VNN1	BHLHE40	PRKAR1A	PLXNA1	LAMB2	OGFR	ZNF142
ATG5	PSG11	LINC00518	SPPL3	PPIAL4A	LAMB1	CXCL5	METTL8	FRG2
GSN	LCN2	CEND1	TACC3	ERO1B	PALM2-AKAP2	SOD1	CTSH	NCAPH
PCSK6	GP1BA	JOSD1	DDOST	PTCHD1	IHH	PTTG1	NDUFA13	sfmbt1
DHX8	MAPK9	ARHGDIG	LRG1	IMMT	HACD2	SEPT11	NHLRC4	ADAMTS7
GNLY	DRC3	PLEKHJ1	CEBPB	COG6	NCDN	DYSF	Traj41	CD28
NDUFS6	TACC1	PTGES3L-AARSD1	CPT1A	AKT3	PKN1	SATB2	SMC3	LRP3
LMBR1L	PSMB8	ACPT	ADAMTS1	HGS	AVIL	C9orf3	KIAA1549	ASIC4
HIST1H2AE	TBPL1	GGTLC2	ERLEC1	PTPN2	CYBA	RAD54L	LOC101927592	ITGA2B
ZNF430	SERPINA1	IL18BP	CLEC4D	PRDM9	ADAMTS2	SRGAP2C	TRAV12-3	RXFP3
CREB3L2	SOX5	PPP1R12C	PARVA	OLR1	BRD2	APPL2	THBS3	CLEC6A
SLC6A8	TAF7	EGFR	CKS2	XBP1	TOE1	ADGRF4	TDP2	TRIM35
LOC101927673	PLCH1	DRAM1	TDP2	PIH1D2	RNF38	CSF3R	F11	C11orf87
PLCB1	TRIM37	CACNG5	MT1E	ZNF417	ADARB1	IFIT5	ANGPT1	OR51A2
ZBED5	ARID1A	CLIP1	COQ5	RARS2	COL3A1	PAPSS2	JMJD6	LINC00308
S100P	SULT2B1	SNIP1	GDE1	IQCF6	CHRNA7	SCAP	PURA	CYP1B1-AS1
ENO1	KRTAP5-9	KIF2A	HIP1	CCT8	CHAD	PRDM1	UTP23	ADGRG5
NSMCE4A	GLE1	VASP	FCRL5	GNA12	NID1	HOXA3	CDK12	MDH1B
KIF5B	CHURC1-FNTB	GSTK1	ZFP3	ZNF189	TSPAN11	GYG1	PPTC7	SPATA3
CXCR1	TSPYL4	URGCP	MSTO2P	MAP7D2	CREBL2	CCL2	DCTN2	TTC41P
CD44	FMO4	serpina1	AP3D1	EGLN3	NPR1	PTPRR	PALM	TMEM40
SIK3	SUPT6H	SPATA16	RTN3	CALN1	SSUH2	OAF	LOC100132735	CYP4A11
KIR2DS2	TIAL1	HIF1AN	ETV3	SAE1	CCR4	SDHD	LOC146795	HCG4B
HNRNPH3	OBSL1	ATP6V1F	YIF1B	KATNAL2	LEF1	RAB3A	DEFB1	KCNE1
NOL8	IGF1	TRPC3	LINC01578	CT47A11	RNU4ATAC	HECA	GRIK4	TSPYL4
FAM96B	HBS1L	EDN1	TMEM165	AMOTL2	PDCD4	GPC4	EVC	LINC00929
HEXA	SYNM	POMGNT1	SPINT2	PIWIL1	NRN1	FN3KRP	TSSC4	POLR2J4
GSE1	PROS1	WDR54	ST13	WHSC1	RTP4	SHC2	TERF2	CNGA3
MDN1	COPS2	CFAP36	CTSK	SLC44A1	TM6SF2	HEG1	PWWP2A	cyp2b6
SEC14L1	SH3BP5	OPALIN	RNLS	SLC20A2	C5orf56	SLC25A42	cys1	TVP23A
MTF2	PRODH	LPL	ARHGAP42	SNX10	UBE2S	FEM1B	SLIT1	GRIK1-AS1
N4BP2L2	CCNT2	TUBGCP3	TFF1	ABRA	CALM1	CDH11	SIL1	KRTAP5-6
NOP16	MYBL2	SLAMF7	RAB8A	MNDA	TGFB1	CDC20	LOC101928881	KCNK4
SEC62	MYBPC1	SPATS2	TLE3	C1orf198	THY1	ZNF564	CBX2	BHLHA9
PSMG2	FAM32A	B3GALT6	NENF	CYB5D2	IL1R1	B3GNT9	LOC101927606	PLA2G1B
FAM131A	BNC1	CHKA	POLR2L	FLNB	IFT74	REN	C2CD4C	ELK3
MYL4	SNAPC2	ARF5	GPCPD1	LILRB2	EFNA5	CDK19	PRKCDBP	TTI1
RIOK2	GPLD1	MAGEB2	SFXN1	MAP4K4	TMA7	TYSND1	MLLT10	MROH5
MYBL1	IFNA2	OR2K2	GINS1	LSM14A	MRPS7	MB	GPD1	GPX7
SNRPD1	PIAS4	SPATA22	C1orf50	C1orf35	RHBDF2	ISCA1	FBXO6	TNNI1
AHSP	ZNF646	CPQ	SMPDL3A	MAGEA11	SNX20	TRABD2A	HELZ	CST11
ARF3	ADGRE1	MRPS5	CAT	ZFP30	DUSP4	CD40	TIMM8A	WDR25
DHX34	PEX1	MMP11	TNFRSF10A	NHLRC2	CD38	LOC399898	IL7R	LOC100131831
APLP2	CDC5L	SLC3A1	ZFAND2B	CCDC34	PDK4	CXCR1	KLF12	OR5P2
SYNM	NF1P9	CEP112	VCAN	POM121	CDKN2AIP	PTPRM	MRPL23	C3orf35
NAA16	RPUSD2	greb1l	MPC2	PCNX2	SMOX	LGALSL	P2RX1	ATP4A
SNRNP40	GLI1	LRGUK	GALNT2	LINC00963	ASTE1	RBPMS	ZCCHC14	HAND1
NINJ1	C14orf132	PEX5	TMEM37	DRAM1	PLXNA2	ZNF768	STK24	ASPDH
ZNF83	RPGR	rcor2	HIVEP3	CA5BP1	PGAP3	TCP11L2	BMPR1A	CSF3R
IL6ST	GUSBP9	FBXO16	UBE2L3	IER5	DCAKD	ADGRA3	WDR25	SMARCA1
KIR3DL1	GTF2E1	MYLK	BLVRA	ZBTB9	ZNF610	SH3RF3	coa6	DNAJB3
TROVE2	PAPSS1	CXXC5	GORASP2	ACVR2B	TSPAN9	IFI6	A1BG	CHMP6
APOBEC3A_B	LRPAP1	PHLDA1	TSPAN11	RILPL1	RNF152	UGDH	PTGR1	GAPT
DCLRE1C	KCTD12	TRAM1	FOXRED1	SYNC	ZNF564	PCGF1	POGZ	BRSK2
IKBKAP	N4BP2L2	ADHFE1	SMCHD1	GRID1	FKBP5	AHR	EP300	OR51A7
SLA	ACAN	c4b	EDNRA	PSD	GPR160	WASL	OFD1	GCC2-AS1
PPP2CB	EEF1E1	c4a	C8orf44-SGK3	ASXL3	RASA4B	ITGB3	DBT	P2RX6
NFKB2	SMOX	MMP20	SLC17A4	NFKBIE	MGAT4A	ABCB11	CDK5RAP2	MIEF1
CACNA2D2	BRD3	B4GALNT2	DEFB1	C19orf66	HM13	ACAT1	CSN3	AMOTL1
LYL1	FST	ADCYAP1R1	POLE4	SLC4A10	CD81	BCAR3	mrpl36	c5orf42
MTMR4	GAGE8	ELP3	DNM3	RAD18	ACOX1	MOAP1	APPBP2	TMEM191A
LHFPL2	ATM	WIPF2	CEP112	UBE2R2	SAA2-SAA4	PKM	PALM2	UGT3A2
VWF	ZBTB1	CNOT11	SDHB	MUC3	ZYG11B	KLHL32	hectd1	STX1B
TUBB4B	TERF2	ZNF423	MAP9	RCC1L	ZNF124	PDE11A	STIM2	RREB1
STK38	NECAB2	DNAJB11	EZH2	WISP1	KPNA7	COL1A2	CHERP	LOC100129316
TAF1C	MLLT1	LUZP4	ANKEF1	ABHD14B	RAPGEFL1	PUM2	POLE4	CNTFR-AS1
CTSL	CYP2A13	MIER3	GUCA2A	ZNF432	SLC41A1	RNF220	FAM3B	RND1
CHD3	TRAF3IP3	GATA3-AS1	KIF4A	LINC00515	OLFML2B	FSIP2	HSD11B2	SHISA7
SLC25A14	PCNX4	NEUROD2	SLAMF1	PLA2G2A	INPP5J	IST1	ZRANB2-AS1	MEG8
FAM129A	P2RY10	FCGR3B	AMPD2	TMEM30B	PARP16	MT1IP	ZFP36L2	AHNAK2
DEF6	LINC00667	MARS	NCF4	AMFR	C3orf35	AQP8	REM1	OR8S1
ADORA2B	TMED1	CD47	MAOA	TARDBP	INTS3	RCHY1	SMPD2	lrch4
CD53	RREB1	hba1	VMP1	RPP30	CAT	APLNR	CD177	FGF9
IST1	HTR2B	RPL10L	ZBED5-AS1	CSF2	MTMR8	MX2	HJURP	PCMTD1
GRB14	RDH16	PAX2	ADPRM	UQCRB	PTAFR	CELA3A	RRAGA	kcnk15
CSTF1	LMNB1	NOX1	PPIL1	AGPAT3	MT1F	CLSTN3	SETD2	ATXN7L1
ZFYVE26	TTC30A	KRTAP9-4	COPS5	H1FOO	COL6A2	ZNF169	LOC100507642	GHRL
CNGA1	NIPSNAP1	PRG4	TSHZ1	PMEL	CARD8	TMEM14B	ANK3	HBZ
KPNB1	GEMIN2	PAFAH2	POLB	MRPL37	MCFD2	ST7	nat1	FAM99A
TBC1D4	ARL4C	emx1	EPC2	IGHV3-69-1	CD248	MB21D1	LINC00674	CRYGD
PREP	CPEB3	APIP	UPRT	POGK	POLN	MT1B	CCDC167	Krtap5-5
RPS6KB1	SEMA6A	MLF1	FAM105A	CARMIL3	HYKK	CAB39	CAND2	SPTBN2
YTHDC1	MYO7A	CDK3	FRMD5	GCH1	ZNF137P	WDR44	FAF2	CCDC59
C11orf95	LOC102725134	ZDHHC23	CHSY1	MLLT10	SLC36A1	RPRD1B	LIMS1	SSX2IP
PRPF31	MIR124-1	ZNF502	MAPK1	UNC5CL	ITGAL	RNF103	SCFD1	HRH3
LINC01278	KIF21B	HNF4A	CD74	EIF3J	LOC100127951	CDK13	HBG2	ADCY2
RBBP5	PLA2R1	ATOH7	QKI	IL1B	PLA2G12B	TIMD4	CPT1C	notch1
EMC1	GRIP1	KLHL34	TMEM63A	BCL2L14	DMTN	SLCO4C1	TENM1	SPAG17
MEAF6	MADCAM1	NOTCH2	EIF4E3	CARD17	EEF2K	PPM1D	ZNF318	RDH16
ISLR	DZIP3	TRIB1	REPS1	CDH24	SENP8	PXDN	IL1RN	PDLIM7
NFATC3	NLE1	ZKSCAN1	ST8SIA4	LPIN1	ZNF492	MKI67	JADE2	IL36G
EIF5B	BMP2	MS4A2	TAGAP	COQ9	MFSD4B	CDC14A	EGR2	WDR19
SRPRB	RAB11FIP2	RAB40C	CYB5R2	CCDC138	SDR42E1	TEK	MRPS12	ADARB2
NKG7	TRIM10	AGK	SLCO5A1	VPS37B	TYMP	SLC22A5	PLEKHA2	INTS6
LSG1	ZBTB6	C12orf42	RORA	SPAG11B	CD2AP	ERVH-4	CHRNE	KNCN
CHCHD7	IFNA5	TCEAL1	OTUD7B	IGHV1-69	EXT1	ZNF492	COG2	TMEM240
FTL	DUSP9	FAM163A	PBK	MRPL27	MICB	CCL15-CCL14	BCAN	REXO1L1P
MBTPS1	ZNF141	PDZK1IP1	LOC102723335	SGSM1	LGALS1	LY6E	DAG1	ZNF630
PRPF19	CD40	Tincr	LCP2	P2RX1	PIAS3	KLF9	CYBA	PRO0611
CLDN5	B4GALT1	NAA40	FRMD1	TMEM165	KLF2	SELE	GMPPB	PRIM1
LOC101930388	MIR6778	NSRP1	PSEN1	ATP9A	KCND1	RABL6	CCNL1	gnrh2
PPIEL	FNBP1L	SLC25A32	SNX13	TEP1	SPARC	NEU1	FUS	CTAG2
TMEM127	ALX3	HIF1A	C6orf141	LINC00589	SLC16A1	ITGAX	ALDH4A1	CFAP46
TLE3	HIST1H2AH	ERO1B	MCFD2	SP2	GUCA2B	DUSP10	LRG1	CFC1
MORC4	ORC1	NEU4	NID1	MRPS15	MMP2	GALNT2	FOXN3	LINC00599
H1F0	ZNF253	STAP2	SH3BGRL2	HLA-DPA1	BNIP3	METAP1	NLRC4	KRTAP12-1
PGGHG	ANKS1A	AQP8	AURKA	ATG4D	MT1M	CYP20A1	ZZEF1	TBC1D7
TRMO	NKTR	PHYH	PYROXD1	HS3ST1	FNDC3B	CGRRF1	CYB5RL	CSDE1
USP33	PCF11	LEPROTL1	PMM2	B3GALT1	COL6A1	EFCAB14	CCDC63	NES
KLF6	MGAT4C	OLFM2	F2RL2	SLAMF7	CDNF	SLC22A18AS	LOC101927348	MC3R
LOC101930075	FCAR	LOXL3	CHPF2	IPO5P1	RAI1	ANAPC16	HCN3	crhr2
TMSB15B	AHSG	ACVR1B	CX3CL1	VPS53	NAT2	UBAC2	SPINK6	PPP2R5A
THUMPD1	MBNL2	RPS6KA1	COL28A1	TMEM158	CLEC1A	HSD17B8	ITGB4	BMP15
SLC5A6	GPR50	CAPN3	MT1M	SLC6A6	ELF1	CTSV	NECTIN3	ANKRD54
DDX10	PDGFRA	FBXL19	PLEK	PDYN	HEXA-AS1	SUCLG2	TELO2	SYDE1
ATP5C1	MYO9B	TLR2	SLC7A5	IRF1	ATP6V1F	THG1L	C22orf24	LOC100130429
NEU3	ABCB10	PTPRE	PI3	FITM2	PCSK1	TRAK1	vsx1	LBX2-AS1
SCARF1	BRD2	LDHAL6A	CTHRC1	RNF114	S100A12	STK36	LRFN4	CA14
EVI2B	TTC22	SUSD2	SEC23A	DNAH5	CNPY2	NUDT16P1	ZMYM4	LEMD1-AS1
PHACTR1	OAZ1	ak5	GRINA	DSTYK	TMEM192	ZNF730	MID1IP1	NUDT8
ZNF91	SGCD	MAPK8IP2	CCNB1	TMEM38B	TLDC2	HR	MMADHC	LOC100130654
R3HDM2	STK17A	TUBB6	APLNR	TBRG1	LNX2	PTGDR	NCOA5	DIRC1
FNBP4	MIR15A	LINC01140	SLC18A1	FGFR3	USP41	ZNF766	RNF14	GPR78
PSMC2	TMEM151B	MFAP4	RNF24	GALNT8	CARD6	HDAC11	TTC3	DIABLO
EIF4EBP2	CD58	LMTK2	SELT	ETV7	CXCL8	PRDX6	LRRC18	GLMP
IVNS1ABP	ELL2	SIX2	DNAJC19	BEND4	FBXO32	CFDP1	FOXJ3	CILP2
GANAB	MAPKAPK2	SPSB4	SYF2	DDX5	USP45	COL1A1	ACACB	FAM53B
NXF1	CMKLR1	ZDHHC7	CCNF	SAA3P	PLCE1	CD58	CGNL1	CCIN
PGRMC2	TAF2	GGT1	KCNMB1	RAB12	ZNF112	MCFD2	FAM53B	SP8
AKIRIN2	RCHY1	ENTPD1	TOP1	ADAM33	PGAM4	SMARCA1	ABCB9	LINC01136
KIR3DL2	PHF3	SAG	PHTF1	VCX2	HSD3B7	RAB8B	USP3-AS1	KCNQ2
TUBA1B	ZNF268	ANKRD33	TMEM163	ABCE1	PRRX1	ADAM9	DTHD1	APBA2
POLR1C	PTPRJ	SULT1A3	SPDEF	ARL4D	LGR4	DMAP1	NEIL3	STPG3
C2CD2L	CELF1	NR6A1	MSN	ARIH1	GRAMD1A	COL4A2	LOC101927467	SLC38A10
CMTR1	PRKCA	CBFA2T3	CLIC2	GARNL3	GTF2E2	ARMCX6	YTHDF1	SLC5A10
CRAT	PPP1R12A	Lce3d	GJA1	SLC38A10	MAST2	LOC102723407	TRIM13	NLE1
HNRNPA3	VEGFB	INO80D	REG1B	ANAPC16	C7orf31	NMI	SEC24B	ZNF331
BRPF1	CREBL2	MITF	ZMYND19	MSI1	MTMR11	LDB2	TMEM161B-AS1	IFNL1
DDX11	DDX3X	PPP4R2	HADHA	C1orf101	PLEKHA1	RUSC2	SLC22A9	SOX13
CCRL2	TENM4	sult1a4	TRIM59	ATG16L1	ABI3	ACKR2	ABCD4	NCR3
ELMO2	BICC1	CYP4F2	SDCBP	TMEM177	MEST	AFF1	TNFRSF11B	PCGF1
SLC4A1	AASDHPPT	TGFBI	DYRK3	ZC3HAV1	CDC42SE1	KNG1	ppwd1	LOC339803
FIP1L1	ATXN2	SEZ6L	FAM217B	TP73	PRKCDBP	MFSD1	DGKG	LOC100132735
IL1RL2	CFH	SLC35D3	VIPR1	CCDC88B	PAPD5	FZD5	MED8	alas2
PDCD5	PTRF	SOD2	RILPL2	BCAT1	FBLN5	ZFAND6	SOX7	LOC101928343
ZNF207	CLCN6	ZNF544	AMT	LOC100507642	TSHZ1	HDHD2	ACOXL	phospho1
RRAS2	IGF2BP3	CALM1	PDIA3	BTN3A1	JUNB	HSD3B7	JADE3	RTFDC1
HNRNPK	GRIN1	WBP1	PTTG1	YRDC	AQP3	FPR1	CPTP	LOC283270
HDAC1	ADAM3A	MYDGF	ZADH2	ANP32A	PLPP1	ZNRF1	DECR1	SIX3
ADCY7	DBN1	ABHD12B	LOC340340	TAGAP	BRINP3	ANGPTL2	ZNF585B	EVC
SERPINF1	RPN1	KRTCAP2	TNNC2	NECTIN2	SH3BGRL2	CHP1	PIP5K1A	GOLGA8F
SETSIP	LUZP1	PYY2	ID2-AS1	PBDC1	LOC105369230	BTBD6	DKFZp779M0652	ITGBL1
NOL7	SNRPA1	BCO2	C1S	STOML1	C1S	TINAG	DOCK1	Mir9-3hg
MFHAS1	PSMD9	HTRA1	PLEKHA3	PMPCA	NXPE4	ANKRD40	LINC00698	TNRC18P1
AEN	TOP3B	TMEM40	DYNLRB1	HSPA8	DPY19L4	ERG	COMMD5	FAM109A
CD9	MSANTD3-TMEFF1	il11ra	FST	CAND1	KIRREL	SDF2	TOPORS-AS1	RIMS3
ATAD2	RBCK1	VSNL1	MT2A	PTEN	GMPPA	DIABLO	SLC35E2	FLJ12825
ZMYM4	ANKRD36C	B9D1	CDH24	LOC101928567	PLEK	ENDOD1	BCL2A1	TMEM198
ZNF428	FAT2	LCMT1	DOCK1	MRRF	SUCLG2	MKL1	CELSR1	LOC400627
ATP6V1H	MBNL1	HBB	CCND1	RMDN2	SLC26A2	TROAP	CELF5	PCDHGA7
TPD52	TECPR2	ACYP1	ITGAV	SLC3A2	GIMAP8	ZNF792	STRBP	TGM7
MINA	CYP19A1	SUPT3H	FANCD2	ST3GAL3	SMAD4	SRGAP2	THOC5	AMMECR1
HBS1L	MFAP3L	FAM30A	NEU1	TUBB2B	ATE1	ZNF763	BPIFB1	TSGA13
TMEM45A	PRPF19	PLA2G2E	LILRB3	RBM17	MYCT1	LCP2	TMEM80	MASP2
PSMA2	CABIN1	PITPNB	FGFR3	ATP6V1A	LRRC8D	CYB5B	PGM2	PRSS55
FUCA1	HNRNPA1	HSD3B2	SPARC	ZNF585B	TSEN2	EPB41L4B	EPHA10	SMAD5-AS1
POLA1	RNF216	SH2D1B	ACOT8	LOC105377021	HSPA1B	DUSP28	LINGO1	PLA2G4F
GRSF1	DARS	MYL1	ERGIC2	KRT35	PDCD6IP	NNMT	HRH3	MAGEE2
SLF2	HNRNPR	C1orf64	FNTA	HOXC13	LOC400927-CSNK1E	NIPAL3	CCDC185	SLC11A1
GNAI3	AMFR	aldh3a1	ATG5	GUCY1A3	SEC16A	TMEM65	L3MBTL1	KCNMA1
PAK2	SERPINA7	ARHGAP27	SLFN12	SPICE1	CPNE2	ARHGEF37	LRRC14	INA
TNS1	GTF2A1	ATP9A	CALM3	NIPBL	EVL	PIM2	Snord104	MYL2
MAP2K4	POLR2L	PTPRF	TNFRSF11B	E2F2	TMEM59	SYT17	NPY5R	COL5A1-AS1
DNAJA4	OPA1	POLR3D	COL7A1	TTC38	APBA2	MICB	HBE1	LOC101927919
ECD	SNX4	HIST1H1B	TRPM7	LINC01531	GRAMD3	CDH6	PRIMPOL	CCL3L3
PWP2	MDM2	PPP2R5C	TMTC1	IPMK	TES	MANF	VNN1	LOC102724738
LTBP3	MSH3	NAG18	PHKA1	GIMAP2	PRO2012	DISP2	SPECC1L	PARP10
RTN4	ZFHX2	LGALS12	HEG1	ZFYVE16	TRIM36	CPNE3	LILRA5	KCNG4
KRT10	KDM4C	SLC17A4	PRSS3	PDPK1	YBEY	CA9	LILRB4	NPY6R
HIPK1	SIAH1	ITSN2	ZCCHC14	SSR2	DLGAP1-AS1	GAN	PRSS35	CLDN14
LOC101929726	INA	FBXO4	IL10RB	STC2	CYR61	SCGN	YBX2	LINC00922
CTCF	SSFA2	KIF18A	P3H1	WARS	PCDH20	EIF4H	ADAMTS8	LONRF3
ZNF292	FECH	STON2	FUCA1	HEBP2	SNX2	ZNF317	EAF1	CUX2
ITSN2	CFHR2	PGLS	C21orf33	LINC00839	SYTL3	NIPA2	LINC01293	ZNF625
PON2	TEK	ALDH18A1	ANKRD27	RALBP1	C1orf74	RPS6KC1	PQLC1	SPINK7
SMARCA2	CD1E	MGAT1	TOB1	SLC6A14	LSS	SETD7	ROBO4	SENP1
DAG1	FMO5	Rbakdn	PLA2G2A	LPIN2	MIF	PKP4	LINC01120	AADACL3
AP1G2	SERPIND1	slc39a8	MESDC1	IL33	PIP5K1B	FOXJ3	PCMT1	PLA2G6
LOC101928623	TMED3	NR4A2	MIER3	NMI	CHN1	RNLS	LINC00337	SLC22A11
HIST1H3G	PRELID3A	FAM26F	ETFDH	DTX3	BACE1	RNF31	FAM161B	ZNF645
IPP	LOX	NSUN6	ITGAM	CHST11	EDA	BCL7B	SCUBE1	PPM1N
LSM1	BNIP3L	PRDM14	PDLIM2	VWA5B2	TMEM88	RXRA	ERCC6L2	WWC2-AS2
PARP8	POLE	CEP128	CDK1	SLC16A2	ENPP1	C21orf2	UNC5A	cklf
G0S2	NCOA1	FADD	NRP1	SEPT5	ELL3	SELENBP1	TTBK2	DLC1
SCRIB	JAK3	ZFP3	ECH1	ARF5	MT1P3	HRCT1	LGALS1	PVR
TIMM44	DSG3	OASL	EGLN1	MRPL12	REG1A	VPS37B	COX14	FLJ23867
GNAS	UBE2B	ZNF3	MGAT4B	CHID1	NT5C1B-RDH14	TMEM129	FARP1	TUBA3FP
DNAJC8	KDM6A	CDC14B	EI24	CYP2U1	EFL1	EIF4ENIF1	TRIM6	CDH12
THOC1	ANGEL1	LYG2	COPA	DPYSL5	LOC100506730	CPT2	PSMD4	TACR3
KLHL3	RAB5A	GDF11	SLC2A14	BUB1B	SH2D7	KDELR1	ZDHHC21	GZMM
DMTN	IDUA	letm2	APPL2	CIITA	MRPL34	PTPN13	serpina1	snca
DYX1C1-CCPG1	MAP3K4	SNCAIP	COL3A1	ABL1	PLEKHO2	GAB1	hsd11b1l	PCDH11Y
TAL1	HACD2	PHF19	PAFAH2	RANBP2	GJA4	ADAMTS5	COX7A2	DBH
FOXN3	KIAA0232	CECR1	MEST	BAG1	SLC37A1	CXCL6	IL7	MAJIN
NUP210	HOXC11	BSG	CBX4	RAP2A	EMILIN1	POLR2H	LGI3	RTP5
TNIP1	PTPN11	SORCS1	PPP4R3B	PLAU	KMT2E	NAMPT	EGFEM1P	SPRR2E
TARDBP	STX1A	CCDC60	ZNF292	PSAT1	C2CD2	CKMT2	BANK1	IGFBPL1
TRAF1	KLHL25	THBS3	NDUFC1	TMEM147-AS1	LAT	GDE1	HS3ST3B1	ALPPL2
SPINT2	TMBIM6	PWWP2B	DDIT4	CAPN10	TEK	SAT1	NEK6	MCF2L
SAMSN1	KIF3B	DHDH	USP14	STAT6	KLHL13	IFI44L	RIF1	SMAD5
WDR7	AJAP1	NEU3	STXBP3	KMT5B	BCL6	DCAF4	SAT1	ADAM17
LOC100506123	BUD31	HNMT	SLC22A23	COX20	TLE1	TMEM80	CEND1	ST8SIA1
ALPL	ENTPD5	apcdd1l	DUSP7	SYNGR3	ELOVL5	PPP1R3B	SLC4A9	RBM18
KHNYN	RGS10	ACKR2	DENND1B	RANBP9	ACR	METTL25	MYRF	TDRD10
ACYP1	PTPRA	hcar3	CHP2	BLVRA	PTRF	ZNF675	PCDH10	CCBE1
MADD	FNBP1	GTF3C4	P2RY13	SCLY	GPR4	ITSN1	PPP4R3A	PARP4
LOC101060399	PDE2A	MAP4K2	SLAMF8	MYO1D	ZNF596	SHOC2	SBNO2	FAM58A
MSL2	PAX2	LAMB3	SLC25A37	MIEF1	ARV1	RHOJ	FCRLA	OR7G2
PRPF3	USP8	PTGS2	ARHGAP29	PPP1R8	GGT5	AIFM3	ISLR2	CNTF
WAS	GRN	FLNB	RERE	HNRNPA2B1	SIL1	ZNF528	RECQL4	ADAMTS2
PTAFR	FAM8A1	DDX52	PRR15L	TSPYL6	ZCCHC14	PHC3	JSRP1	GPATCH2
ASNS	PTGER3	CRISPLD2	VSIG10	AMD1	NDRG1	PLEKHJ1	OXER1	TAAR8
FAM63A	CDH22	OXCT1	ODF3B	LOC105370027	GOLIM4	GBP6	SHB	LOC389273
RHOG	ABCA1	NID1	MNS1	ATRX	FKBP10	C5	DRG1	TMED7-TICAM2
ZNF12	PEX5	ARMC8	AKAP17A	RHBDF2	FGFR3	LZIC	FOXJ2	TRIM72
CIC	RHOA	WDR78	STIL	ESR2	TMEM51-AS1	SMG7	MPHOSPH9	ROR1
DYSF	KLRC3	ATP6V1D	IGSF21	CNTFR-AS1	ACVR1C	LMBRD1	TGS1	PTGER1
ZC3H14	MRFAP1L1	FGFR3	PLCL2	C19orf70	PLCL2	TMEM214	TLR1	AAR2
TSR1	MTX2	EMC4	BCL2A1	DAAM1	MCOLN2	TGFBRAP1	PHLPP2	PKD2L2
NMT1	COLGALT2	CFI	GJA4	P2RY6	ZNF618	IFI16	TBC1D26	VGLL2
ZER1	STAT5A	HIPK2	LRRC8B	KCNK10	HDAC11	TMEM251	LRTM2	LIG3
IL12A	MIR8071-2	EAF2	BTG1	KCNQ1OT1	MZB1	CLDN1	CLOCK	IL36B
IL11RA	MBL2	USMG5	RIOK3	GZMB	DTNB	HIST2H2BF	GSDMD	NUP62
MRPL39	ASCL1	TNPO2	BAIAP2L1	TNFRSF14	ZFAND6	PEAR1	TAS2R38	LCE1C
PAXIP1	OSTF1	EPC1	CLEC2B	GGNBP1	ARHGEF10	IFI27L2	NUP205	ARSF
CD14	ADORA2B	OR2A4	LOC100131262	TIFA	MX1	KLHL7	LOC158434	ZNF788
PI3	AKAP6	TPPP2	RPS10-NUDT3	SERPINA1	ERLIN2	ZNF527	CACFD1	IL17F
RNF4	TADA2A	PTPN21	CCR1	VPS25	MIGA1	F2RL2	EXOSC4	PPIEL
MS4A1	ITIH1	TP53AIP1	EPC1	IGHV5-78	NPAS2	ASB7	TMEM248	WWOX
LOC101060521	CRTC1	COMT	HCCS	ARHGAP27	SLC35F2	ELAC2	CEBPA-AS1	UPP2
ZNF43	DIP2C	ENPP7	HSPG2	SVOPL	SLC25A26	PDCD6IP	SOX1	CAPN10
EMC3	NR0B1	RPUSD1	PIK3R1	USP32	LOC728392	NSMF	PMEL	SSC4D
RCL1	ACKR1	DGKQ	PRRC1	MUL1	CLDN12	PEX2	ADCY2	TBXA2R
SSRP1	ZNF137P	RBFOX2	DDAH2	CCDC85C	PTGDS	L2HGDH	TMED9	PCED1A
IL7R	RUNX3	AICDA	MBOAT7	SHD	VSTM2A	ZNF613	EFCAB14	Hist1h2bf
CDK2AP1	TTBK2	INS-IGF2	CCL3L3	CD320	TINAG	AMT	BMPR2	C1orf229
TBX21	ARSA	WFS1	FLJ30679	CENPL	TM4SF18	ZNF761	LDOC1	H2AFB2
PGAP1	RRAGB	A4GALT	MZB1	NUP98	MT1E	SLC38A5	MAP9	TFE3
CHD8	CDC42	SLC25A20	IQGAP3	GLG1	LONRF3	ITGA5	B3GALT4	FCAMR
BTAF1	SGCA	SGK2	FAM189A1	GVINP1	FHL3	MTM1	PTGDR	OR1Q1
ATF3	OSGIN2	ARNTL2	A2M	EMILIN2	VCAN	LINC00969	AKR1C6P	ATRIP
GUSBP11	FGL1	INS	AGTRAP	TNNC2	TEN1-CDK3	MTDH	ING4	SH2D2A
AKAP13	BICD1	SPTB	LOXL2	CAB39L	SH2D3C	RAB40C	TNFRSF21	DCST2
MCM2	LEPROT	Tex13a	SORL1	ACAP1	ATP8A1	ZNF608	CHD6	NCAM2
USP14	TRPC6	PIWIL2	INSC	FAM207A	HEXIM1	CREBL2	CARMIL3	ABHD16B
CD22	ZBTB18	SPIRE2	TUBB	NTRK2	COL5A2	DNAJB11	VPS25	ADAD1
HBBP1	CLIP1	pcdh9	PRR15	MZB1	FBXL3	CRACR2A	LOC286114	STPG3-AS1
MAPK14	RAP1A	CFAP47	LOC101930416	IDH3G	APOE	FBN1	PALM3	TOP3B
CD55	CGRRF1	OR10A5	GLCCI1	NPC2	DGUOK	RFX2	GABRG3-AS1	KIAA0825
DTNB	SNRPC	ANAPC10	CMTM7	VNN1	TWIST1	ANP32E	TMEM121	PLEKHF1
GPR183	PRDM2	SKA1	LOC286052	TMEM33	SMG9	TLN1	UQCC3	GABRQ
NMT2	SRR	SCFD1	HSDL2	GFOD2	ADH6	KNSTRN	GPR84	cyp46a1
AGL	KPNA6	FTHL17	EPHX1	COQ7	SLC2A6	C2orf88	SERTAD2	THEG5
NT5C2	SENP6	SDF2L1	ACVR1B	CHST10	TNFRSF1B	GLTSCR2	LHFPL3-AS2	fxyd7
GP1BA	PCDH7	ADAMTS9	SLC9A7	ARL5A	LTBP2	TK1	LRRC6	KLF8
NPM1	EZH2	SLC27A3	CCNY	DUSP21	IARS2	VTI1B	LINC01468	ELOVL4
TSEN34	SIPA1	CAMKV	PAQR4	CCNG2	ARL14	OTUD1	SGPL1	Angptl8
RPL26L1	SNCA	PGK1	CPT2	NOL3	SEC24A	NUDT7	WNT8A	cfap61
TRMT1	SNORD65	CATSPER3	RAB11FIP3	FGR	THNSL1	SMPDL3A	ZNF835	MAPT-AS1
ATR	SMARCA1	SCD	KLHL7	CLEC18A	KIAA0907	RNF185	SNX9	KRTAP19-5
NDUFS3	PTPRR	TINAG	PPP2R3A	ATPIF1	LGALS3	ADCY5	LINC01260	CCM2
CHMP6	USP9Y	NOTCH2NL	TYMS	TNFRSF1B	LRPPRC	NAA60	ACSL6	SPOUT1
EIF3B	ADAMTS2	PLD1	ABCB1	BRDT	IFI30	RPN2	FEV	OR10C1
PRSS23	DDX6	CYP27B1	APOL6	TMEM116	MAP7D2	TMEM72	CYB561D2	CRMP1
UBE4A	ALDH1L1	FIGN	S100A12	HK1	REG1B	OXSR1	ATG10	NUTM2D
PIK3R1	LMOD1	AQP3	ZWINT	PIGL	ABCD3	PDK2	APOOL	SLC7A5P1
RNF113A	NR2F1	PGBD5	NDE1	LIMS1	ZHX3	CYB561D1	PHF19	KRTAP4-12
ACTR2	DDX18	SNX13	MEI1	TNFAIP8	RNF24	ZDHHC14	NRN1	FANCB
CASP8	B4GALT6	PTGS1	LAMTOR4	ITGB2	MASP1	NOL12	HCG18	MYBPHL
GPATCH8	PCBD1	MEGF8	CECR1	ZNF69	CFLAR	BCAT2	ATG3	MAP6
GPN2	F7	CC2D2B	SPAG7	BPIFB1	COPZ2	ADAMTSL1	FAM186A	SLC26A9
KYNU	PIBF1	CD300LF	RNF11	IL26	LOC642980	MTHFD2	DOCK9	LOC374890
MIA-RAB4B	MIR7703	SAMHD1	COL5A1	MIPOL1	GUCY1A2	CDC42EP1	pnkd	PTTG3P
LOC101926921	FCHO1	CDKL1	TMEM251	APOPT1	FOXP3	RBM4B	TNFSF10	OR56B4
ACOT9	FMR1	TBK1	MYEOV	NECTIN1	KLHL29	KIF14	IL10RB	HOGA1
NOTCH2	AIP	CCDC81	OGFRL1	LAIR2	MIR21	LRRC8B	Cxcr6	DNMT3A
TAF6L	HBZ	CYP4F12	SRPRB	UACA	OTOP2	KRTAP13-2	ODF3B	SPATA7
C1orf112	HLF	AIFM3	TMEM45A	ZBTB7A	MTSS1	DMTN	SLC39A13	IL9R
MAFF	RPS6KA3	ERO1A	ERBIN	C1QB	NSFL1C	C5orf52	BRINP2	LINC01126
FASTK	ANP32A	PATE1	HSD17B11	FAM84A	SERPINE1	IL10RB	POLE2	SLC12A1
DDX28	YWHAQ	IGFBP7	E2F7	POLR3B	BHLHE40	CACFD1	ABLIM1	AARD
GCFC2	MAPRE2	PDK2	ST6GALNAC1	G6PD	TMEM70	GPD1L	VAMP7	ABCF1
SH3BGRL3	CD34	SLAMF1	CMIP	CYP2A7	DNAAF2	FNIP2	SETBP1	TCF15
CYP2A7P1	CADM4	FZD2	LOC106146153	LAMA3	TIMM8A	GTF2E2	NEUROD2	KRTAP4-2
TMEM183B	ZNF217	SMAD9	WFS1	SPPL3	PIK3R1	IFIH1	ANAPC15	SLC7A14
MVK	RHOBTB3	BTRC	TTC17	OTUD7A	GIMAP6	FAM126A	PIPOX	TGFBRAP1
PMPCB	CACNA1C	CGNL1	LOC101929819	TTC21B	THBD	SLC25A6	SF1	CEP57
SEPT8	CORO2A	NKD1	MCM4	APBB1	TMCO1	FANCA	FLNC	PRMT7
COL6A3	ZNF81	CAPN2	GOLT1B	LINC00957	CYP2B6	SEC13	PRF1	LOC283352
MSH5-SAPCD1	LMAN2	PELO	FUT7	PROK2	FAP	LILRB2	CEP120	CDC20B
C15orf38-AP3S2	SH3PXD2A	PDE4C	EIF5A2	CCDC57	MICAL1	RASSF9	MRPS25	ERCC8
RNF208	ADAM23	SLC22A3	ARFGAP1	AZI2	DERA	CDNF	CCDC125	FBXL7
RAB32	TCF25	GNRH1	GTF3C2	CDCA7L	AMT	RPS6KA6	CCDC85B	ADAMTS17
LOC101060581	RPE	HADHB	IL10RA	HIC2	WDR54	KLHL12	ACOT13	CHST1
BEX4	TOMM70	C9orf72	GUCY2C	FPR1	MKKS	NUDT14	spata2l	STXBP6
KIR2DS5	SLC25A14	TMEM109	ATAD2	ABHD12	SORD	LOC100129534	ERH	Ifna4
FAM208B	SYPL1	EIF4G3	TMEM107	KIF7	OPHN1	C6orf47	RHOU	znf208
IK	GLYAT	TFAP2C	STX7	RCL1	IRAK2	SLC41A3	C4orf3	PTH2
FBXO42	REG1A	DYNC1LI1	RACGAP1	IFT22	C6orf222	VWA1	MOB3C	MDM2
KMT2A	PRMT3	TGFA	EGFL6	DCBLD2	SRGAP2D	ATMIN	C9orf72	PCDHGB7
MIR3656	SLC1A2	PDZK1	SPRY1	FIBP	HMGCS2	NDN	ZNF652	DKFZP434K028
ADAP2	RPS6	PARVA	ANKRD36	SOX1	TCP11L2	FBXO25	RFXANK	MIOX
NADSYN1	KLRD1	SUCLG1	SLC19A1	STARD10	NHLRC1	MBIP	NME9	OR5I1
LOC100287852	SEC13	IFNAR2	SFMBT2	HCAR3	HAVCR1	PHKA1	MPND	LINC00521
ABCC10	TEX28	SS18L1	COL5A2	CD163	NHEJ1	ZNF585A	TMEM265	LOC100128170
WWP2	KIF20B	MMP24	CASP5	PIN1P1	DET1	TMEM171	CAPN12	MYPN
PCID2	NID2	COPZ1	MYOF	NOL11	BTD	BACE1	POU2AF1	PSPN
ZNF571	GDF11	PROCR	DHPS	TIMM50	SERPINA3	PARS2	GAD2	KRT6A
ZNF337	THBS1	BAIAP2L2	REG1A	MSL1	TXLNA	PLK1	cep350	PGS1
CYC1	LOC101928625	SCTR	ZNF439	PCGF6	FRMD1	FAM104B	KIF5C	PPIL4
C11orf21	MYO5A	NXPH4	FUT4	C1orf131	TRPV2	MLX	DCDC2B	PPARD
KAT2A	SVEP1	trak1	METTL7A	CD74	MRPL46	PTPN3	LAMA5	MESDC2
BCL6	EGFR	TTC29	MECOM	RGL1	XK	EXPH5	USP45	LINC00319
PITRM1	GMDS	C11ORF52	WDFY3	FOXN3-AS1	EBF3	SDF2L1	GPR65	LOC400968
SNORD19B	TOMM40	PLEKHA1	IGDCC4	CENPO	TRPV4	GNG11	GRAMD4	GPAT2
SLPI	ADGRB3	EPB41L4B	SBDSP1	LCMT1	SNX14	METTL7A	LAMTOR1	ARR3
IL1RAP	ZNF507	C2orf71	IQCK	GNB1L	NCF2	TMEM184C	BORCS6	CLRN1-AS1
ITM2B	ARIH2	CHKB	SAMSN1	ARAP1	RASAL3	ZNF254	RABGAP1L	IQSEC2
CTNNAL1	FAM63B	CPT1B	MAP3K12	IL18R1	LOC541472	HLA-DQB2	ATP10B	UBQLN2
SUGP1	NSFL1C	SHROOM1	LINC01210	KLK10	IMPA2	UXT	GKAP1	ZNF8
ING3	C6orf62	TRIP6	LOC102723645	SMYD4	TSTD2	VPS53	NFATC1	LOC100131702
LAMP2	TMCC1	APOBEC3G	E2F5	GRIP2	ADAM19	PHLDA1	MIR1-1HG	C2orf66
TLR1	ZEB2	TRIM13	HBP1	TMEM184B	ZNF429	SFT2D2	ARMC10	ZEB1
EZH1	KIF5A	Hist1h2ai	ENY2	DDX18	DLL1	DPYSL3	A2M-AS1	NEFH
MAPKAPK5	TYMS	FAM114A2	VASN	CARD8	JOSD1	OXR1	PPP1R37	VSIG1
TERF1	RAD21	HAUS8	GPATCH4	GCDH	ZNF383	HOXB5	PCDH19	SLC22A14
ITGAL	ZNF146	VRTN	BGN	ZADH2	MFNG	PDPN	fgl1	KLHL21
ZZZ3	SPOCK3	EDC4	PCSK1	FAM117A	NOS3	ALDH18A1	MAN1A2	DPPA2
HSP90AA1	LOC100996693	CCDC13	MKRN1	GPN2	CCNB1IP1	PIGS	CEP104	A4GALT
ATG14	SRPK3	TGM1	SLC35F6	CEP57L1	LMTK2	PCDH7	ST8SIA1	FAM169B
MZF1	PRKD2	pip	NDRG1	BRWD3	FCGBP	DNAJC19	THBS2	hmga2
ACSL4	EFNB1	SLC5A9	HLA-F	PAK1IP1	ZNF394	NSD1	SMAD6	znf541
ZNF551	ATP2B4	STXBP1	GPR155	PYM1	DENND3	ABHD12	SUCLG1	ifnl2
CNOT8	RPL22	ATP5I	FKBP7	ADD1	CCDC69	FAM72A	CCDC12	MKS1
CDK17	DNASE2	DHX29	LINC00265	CPVL	TUFT1	ZNF44	PNMA3	PSMD5
TXNIP	NEK1	SRM	CNIH4	KLHL6	ACVR1	SLC45A2	NSMF	CEP164
PCMTD2	ELOVL2	MAP1LC3C	GZMB	TCF15	HK3	KCTD4	LAMA3	LOC100288884
MARK4	RPP30	TMEM45A	CHEK1	GOLGA8B	NGEF	SNORD115-32	CBLC	Lrtm1
C16orf58	ZNF195	ACAD8	SNX2	KRTAP9-3	PFKFB2	SLC17A9	GNGT1	CASC10
NOL12	OIP5	YIPF5	EIF4E2	XPO7	NBEAL1	DUX4	SEC31A	OXT
STAG3L3	IQGAP2	CHST2	SLC28A3	C21orf33	LINC00526	NUDT16L1	CEBPA	IFT22
IFFO1	APOH	TNNI3K	C2orf47	FAP	LAMB2	CALM3	DYNLL2	MED1
PDK3	GIT2	PIEZO2	HADH	HOXB4	SLC11A1	HIGD1A	BCL2L11	KRTAP4-7
QPCT	RASSF8	vash1	PPM1K	HNRNPUL2	HELB	BLOC1S1-RDH5	NAGLU	C10orf62
TSPAN5	DRD3	ACLY	DFFA	MYOT	FAM65C	SLU7	GPRC5C	PPP1R2
PPP1R12A	ARHGAP6	DCLRE1C	TUBAL3	NMT1	LYSMD2	LETM1	c19orf53	ZC3H10
WRAP73	ASL	c1orf116	HLA-DOA	ZNF431	NF1	INIP	ADAM28	POLR3D
SETD5	RWDD2A	CADM4	GANC	MPV17L	SRGAP2C	ZNF350	CHRM1	CD276
SERP1	GPX7	LARP4B	LINC00526	LINC00674	RABL3	TOM1L2	RGS3	SLC8A1
EFS	LOC101929959	MAP1LC3B	AGPAT2	AMH	PPP1R13B	PWWP2A	FOXN1	ACTL7A
AMFR	CACNB2	CFB	MAPRE2	AGPS	C6orf136	WDR78	LINC00028	ZP4
NIPBL	CORO2B	NDUFAF3	EGR2	BCL2A1	SLC9A7	CDKN2B	AHSA2	Krtap5-1
GLOD4	FLG	HAS3	NEXN	NID1	DIO3	RRN3	HEYL	ARPP21
TMOD1	NACC2	hla-dra	TMEM50A	SUPT4H1	HNF4A	LAMP3	TRPV4	ERCC4
MIR1908	ZNF204P	PCDH11X	PLXNA2	MAPK13	NDUFA5	RIPK2	TMEM218	UNC5A
LZTR1	ABO	PRKD1	CDC42EP4	HLA-DQB1	LILRB4	NDUFA2	ZGRF1	NMUR2
INTS12	CHI3L2	LINC00337	GAS7	USP32P1	SUPT4H1	CLCN4	BICD1	GDF7
URB2	TSPAN6	HAPLN4	CCL11	SPIN1	EDN2	MRAP2	IL17RC	C3AR1
TIAL1	VAV1	SKIV2L2	ATP5F1	KANK4	B2M	RCN1	GPAA1	EFNA2
SFN	ZBTB11	TAF1	NCAPG2	DDX47	HELZ2	IL37	NOP10	ZIK1
LRCH4	TAF5L	PARK2	ZNF275	CAPN12	PLEKHO1	CACUL1	GJA8	NRSN1
HMOX2	STAT5B	PKDREJ	CSF2RA	C1orf167	NRROS	SOD2	AMOT	TTTY14
CYP4F3	ZNF254	PDLIM2	HELB	ZFC3H1	STK10	CXorf56	MLN	WEE2
PSD4	NPFF	HSP90B1	F5	FRG1	LINC01559	SERINC1	ZNF408	MOK
HIGD1B	LIPE	TYRP1	MTMR11	TSPAN2	PTGES	PNRC2	TMEM176A	WFIKKN2
COPS4	C5orf22	PSPC1	CD86	DAPL1	SLC5A1	FAM156B	TRAPPC5	CLDN18
EVL	SMAD7	BLOC1S4	ELF4	SAMD13	GRAMD2	DDOST	KDELC1	FOXB1
NECTIN2	HYAL1	ZFAND2B	TPSAB1	MED18	PALMD	MROH6	C9ORF24	ZNF134
INPP4B	SLC16A5	RIN1	FKBP1A-SDCBP2	LOC100130691	PANK1	SORL1	RASAL1	USP17L2
NAXD	SNW1	FCER1G	LSM14A	RASGEF1B	TSPAN4	RPL10L	LTBR	SPRR1B
NDUFV2	DYNC2LI1	KCNK7	PSMB2	COMP	NOX4	MKRN9P	PEX19	SCN3A
PRRC2B	SRPK2	PTPDC1	FOXA2	RPL7A	GIMAP4	DLGAP5	NDUFB2	ERCC6
GHRHR	LDLR	MAB21L2	PTRF	SP1	PIK3CD	ZNF503	SHFM1	DND1
SLC4A1AP	FPR3	CD55	TRIM29	SURF2	TMEM236	RASGEF1B	C19orf48	ATAD3C
TNPO3	CPOX	PKHD1	CETN2	ABCA7	TRABD2A	CXorf36	ZFAND2A	SNHG25
SAE1	CLDN8	SH2B3	CDIPT	RPP14	ICOS	RNF139	ESYT1	OR5T3
RINT1	BTN3A2	TOMM40L	SERPINB1	CCL3L3	SATB2-AS1	ABCA13	ZC3H6	AUNIP
NFIL3	PROX1	ZNF195	SPINK1	LINC00880	ZYX	PROCR	ARHGAP19-SLIT1	FGF6
FBXO3	MSI1	RNF103	ZBED1	NYX	AGL	PTP4A1	ATP5J	HFE2
CDK5RAP3	USP4	HOXA4	CLRN3	SERTM1	ANKMY2	TRIM10	PLGRKT	SPRR3
TSR2	ARID5A	PACRGL	ADAM15	NDUFB1	PKIB	ASPH	gnai3	TCP11L1
CLCA1	ING1	CASP9	ADGRL2	UPK3A	MARVELD3	GFI1B	FAM83D	TFAM
COLQ	UFD1L	OR1I1	FUT3	KIAA1804	RPAIN	GSDMD	TMEM14B	OR2Y1
DUSP12	INSL3	MCHR2	GPR180	AP3M1	CLDN1	DYNC2H1	CCDC50	LOC401188
ACAP1	BUB3	XRCC2	PRRG4	TRAF3IP2	AKAP6	GHR	FBXO42	USP48
IPO7	MMP25	ENO1	CITED2	ID3	MAPK1	MAGI1	P4HA2	ANXA8L1
SMC3	IL7	Hist1h1a	STK38	ZNF207	GPCPD1	NEDD4L	LINC01566	ttll5
BID	ICAM3	SLC5A11	RAB27A	HMGB3	SSR1	RWDD2A	SELENOH	TSPY3
NFATC1	TRDMT1	GNA11	MTHFD1	OSER1	GPAM	SOWAHB	UBE2I	MON2
TMC6	SFRP1	GPR37	CNFN	CHSY3	TUBA8	ZNF844	MRPL12	MAG
KIR2DS4	LOC101928269	cpt2	PHC1	HBP1	C4orf32	SECISBP2	YKT6	SRRM2-AS1
MIR6125	PKP1	SEC61A1	PTPN12	GOPC	SLAMF1	FFAR2	TP53TG1	ASB13
ZBTB14	DGKD	LINC00521	SUPT4H1	ZNF621	TCN1	ENPP1	MFSD7	LINC00410
TNPO2	KCNQ1	SGMS1	HINFP	PRKAR2A	MEI1	NAXE	METTL22	LECT1
LOC101927733	WT1	TMED2	RIMS3	TMEM209	SEMA4D	FCN1	CENPW	PA2G4
PLEKHA1	REG3A	CHCHD10	SVIP	URGCP	ULK4P1	RGP1	PENK	LOC100129393
RBM41	ADAM19	ZNF493	ITGA5	SNORA70	GALNT12	ZNF571	ANKRD53	EIF1AY
XPO6	SLC25A6	XPNPEP3	LRRC70	ABCB5	C2orf40	CDKN2AIP	ADAMTS16	CTNND2
MIR4746	ICAM4	HOXC5	FAM214B	TAF8	MAGED1	GPBP1L1	FAM13B	GOLGA2P7
WDR12	MFSD5	STRADB	SCD	HLA-DRB3	CCR2	HOXD4	KBTBD6	HNF1B
TRMT61B	GUCY2C	LINC00574	EFEMP2	MRPL46	WWC1	INPP5K	TSC22D3	LOC285957
BLVRB	SOCS3	TMUB1	TMEM98	TXNRD2	ATF1	UBL4A	PHLDA3	PRAMEF8
YWHAE	TSNAX	COQ8B	TRIM27	ZNF829	FAM172A	UBIAD1	MRPS36	NLRP9
IFNGR2	TCIRG1	PTPRN2	TMEM209	TPSD1	MIRLET7E	CXCL16	C1orf226	SPDYE4
CA1	ASF1A	CYP1A1	GNA14	ARFGAP3	ADAMTS5	GUCA2A	ZBTB9	CCL26
HBD	CAPZB	EXOC6	NGDN	YPEL2	SLC9A3R1	MCAM	Snord8	ULBP1
DDX56	LOC100505984	CARMIL3	CTSC	IGF2BP2	FBXO6	PDGFRB	NCF4	PRL
CIZ1	IRS4	CHSY1	SLC12A2	HSPH1	ZNF606	ZNF669	KIRREL2	CENPB
GAD1	GNAT1	FAM131B	ABCB4	ZNF665	LOXL1	CD34	SMURF2	KRTAP3-1
ZKSCAN5	HERC4	PXMP2	TUBB6	MROH1	ADAR	GTF2I	SP4	ZNF544
SPTBN1	FGA	PNPLA7	RCHY1	JPH2	GSTO2	CHRNA5	LOC284798	POMK
MRPL4	MIR483	SLC9A3R1	LOC100507516	ALDH4A1	LOC202181	QPRT	VPS50	DGCR9
ARL6IP4	SCNN1B	RAX	FGD5-AS1	COPS9	ZNF577	STX11	hsf5	SIGLEC6
MRPS11	AKAP10	GCA	LOC646014	S1PR5	PDLIM1	TREM1	SLC7A1	TTF1
SLC6A6	ADRB2	UBE2D1	PALM2-AKAP2	NAGS	CNGA1	HOXA2	NAA35	KATNAL1
COX6C	FES	ZNF358	ZNF618	ETFDH	ZC2HC1C	PRDX4	CXorf36	DMBT1P1
TGM3	ESD	LYN	CCL24	MDH1	ZNF366	TBC1D12	CLEC11A	KIAA1755
CDKN1A	CACNA1E	ATXN8OS	NOX4	CYTH4	LIMA1	FMO3	LOC100129935	SMCR2
DNAJC10	UBXN4	ATP8A1	GPR160	UNK	THG1L	EDNRA	GPC1	MUCL1
TTC27	IL2	RHOD	CEBPA	SECTM1	GLRX5	KAT6B	CLUL1	NRIP2
PALB2	GZMM	CDC42BPA	ZNF608	EPG5	HID1	ISCA2	ANGEL1	LINC00642
TBC1D5	NCAM1	FZD3	PDGFRL	TRIAP1	SH2B2	TDP2	MEP1B	KIF1B
MAP1B	TNNI2	BACE1	LOC283485	COL3A1	FPGT-TNNI3K	ARHGAP29	METRN	KLRF1
KIAA1549	SNAP23	ARSF	MYO5A	LOC90768	IGBP1	RUNDC3B	MRPL53	FNDC3A
PLCB2	MTF2	PCSK6	MOB3B	DOT1L	EGFLAM	TCAF2P1	FDXR	CLEC4F
BTG1	RNF11	ARMCX2	CLEC4A	CLIP1	FGFR2	SLC16A5	GRAMD1A	PKIA
PAX1	RHOD	PPIB	DYRK2	MFNG	RBPMS	ZYX	OSTF1	RUNX2
PHB	DISC1	PLA2G2A	RNF7	KCNMB2	WEE1	LRRFIP1	CAPN13	PPHLN1
CTSW	TTK	FSTL1	JPH1	RASSF6	MGAT1	SUN2	ZNF483	LY6G5C
NDUFB2	ZMYM2	COL4A1	TANK	PAX8	RUBCN	PIAS3	ARTN	DIS3L2
DNASE1L2	MERTK	LYSMD2	FLCN	OTOGL	DLGAP4	FEZ2	NPC1	nkain4
KLC2	ZNF592	GMPR	TMEM154	ADAM17	MMP19	SGSM1	ICAM5	SRRD
NR1D2	P4HB	ADGRE2	CMTM2	MUT	EGFR	FAM117B	DCLK2	AMPH
TNFSF4	TNFRSF9	LCOR	NAT8B	ADCYAP1R1	FAM184B	ZNF808	CTDP1	FLJ37505
ZG16	CEP170B	TERF2	AFF1	ZNF414	SH3RF3	SPON2	TOM1	ELANE
GPRASP1	FGL2	ACAD10	SFT2D2	UTRN	PTPN21	PLPP6	ZNF548	LINC01281
DNMT1	ADCY3	HHATL	ZNF264	IFI16	ADGRL2	STARD7	PDE12	SPDL1
ULK2	FLRT1	CDYL	MMAA	KCNE1	LRRFIP1	STK25	CD58	TBC1D16
TGOLN2	CDK14	LIM2	LMCD1	C17orf62	SULT1A2	USF3	ZNF709	TAAR5
NAPA	VARS	SHANK1	SEC24D	ACKR2	DSG2	TMA7	LRRC36	BVES
VOPP1	ELOVL6	BEND7	ARSB	ACPP	NXPE2	ZNF233	ADAMTS3	ERV3-1
DDX52	B3GALT5	ZNF710	SLC25A3	UCKL1	PMM1	GPATCH11	c9orf16	GABRP
MRPL46	BTG1	NEU2	CDKL5	EIF4EBP2	FAM127A	ATP2C1	SMIM22	HDAC5
COL6A2	BIRC5	PROC	UBE2B	CCDC115	ADAM8	SUPT4H1	HCG4B	KLHDC7B
TRAM2	COBL	shpk	GYG1	TMED5	ZNF57	GPRC5B	CEP126	CEBPD
KIR3DS1	CD99	TPK1	CEP135	NOL7	PEX19	PLEKHG6	REEP4	DDX51
NUCKS1	ZNF337	AK1	SPIRE1	C1QTNF6	SHB	PTP4A3	itga7	EBF2
POLE3	MCM9	C3orf56	ATE1	OGT	CH25H	SETD3	ZNF573	BCAS3
TMEM248	HOMER1	SHANK2-AS3	SIX1	LENG8	CABLES1	CCL20	TIAM1	cyfip2
EIF5	MYBPC2	MATN4	SEC24C	E2F1	KCNJ8	LACE1	HSPA9	PRSS37
PFDN2	SORCS3	COPB2	PHC2	ANKRA2	ADGRE2	CCDC122	TAF8	NR4A3
TCF4	PLCG1	TMEM256	ETS2	PLXND1	SERINC1	ATF7IP2	SPSB2	AKR1C8P
ITGB7	RMND5B	ANKRD28	SELL	CXCL5	GMCL1	PGAP2	SH3BP5L	ZNF503
PIAS1	HIST2H4B	L3MBTL1	FRZB	PRELID3A	CCDC183	TESC	PERM1	Cmtm1
TGFBR3	MMP2	ROPN1B	ZCCHC24	MX1	ZNF29P	PHYH	ISG15	SPRR2A
CHP1	HDGF	TUBA1A	SOX17	SUCNR1	RNF103	FAM57A	PARP9	RFPL4A
CEACAM1	MPPED2	AARS	DHRS12	SRD5A3	SSR4	MAPK9	SGCE	EPHA5-AS1
NAA35	RELB	CSF2RA	IL17RB	ABRACL	DEF8	RNF5P1	IL3	ALS2
DFFB	SERINC1	CCL14	EXOC6B	EXOC7	VPS13C	SPOPL	MSANTD2	NFATC1
PEBP1	BTN3A1	CXCL16	FOLH1B	PGLS	MYO1F	KIAA1191	VNN2	MOB1B
SNHG17	TRAF3IP1	DUSP4	CLIC6	COMMD5	SPOCK2	ACOT8	USP22	CTRC
SLC38A2	SSX4B	RAI2	ERO1A	CPT2	GIMAP1-GIMAP5	EPS8	FKBPL	FBXO48
SYP	ZFYVE9	WNT8B	ZNF366	SLC37A2	NDUFA10	VSIG1	CARD6	CTRB2
TASP1	CAMSAP1	NPPA	AKT3	GPCPD1	LPL	FBXW4	GAL3ST2	DKK2
EFHC1	CDC37	BICDL1	VAV3	UBA6	JAM2	HDAC4	MDC1	GDAP1L1
KIAA0907	HLA-F	ANK3	HLA-DQB1	ATP5O	LAMC1	GCFC2	SLC38A1	TANGO6
SELENBP1	CBX1	ERGIC2	ADGRE3	OR1F1	PCTP	ALDH1A2	FBXL5	URB2
SAP30L	PRKCQ	AIFM2	ING3	PINX1	RNU5A-1	SLCO4A1	ARID2	MMP17
TRIM22	STK17B	HBZ	MRE11A	KIAA0368	CCNDBP1	MMP12	FAM212A	RFC1
SAA2	MYH10	MESDC2	MAP3K8	CYTIP	ANKRD22	IGFBP7	MYBPC3	LIM2
CYP20A1	ABCB9	DNAAF1	C1orf54	TPCN2	EXOC6B	HRK	TBCA	B4GALT7
PGAP3	HPGD	MAP2K7	PCSK9	ATXN7	UBA6	CENPE	FAM160B1	ARFGEF3
COPS6	PUDP	cyp2b6	FAM49A	CBLB	UBAC2	TC2N	NFKBIB	RAD51B
RBBP4	PLAA	RCAN1	PRR16	UHRF1	SEMA6A	RNASEH2A	HDAC11	klhl32
ALOX5AP	ECHS1	CIDEC	IFI44	TP53INP1	PRF1	ZNF610	TEX22	SLC30A8
ISOC1	EML3	CADM2	HLA-DRB1	PPP6C	TCTN3	BAG1	LRIG1	GYG1
EZR	FYB	CUEDC2	ATP5S	MFSD5	KIAA1683	ADAM22	ZNF528	PATZ1
EIF4H	MDFIC	PSMB2	PLVAP	GUF1	MRPL43	TSPAN18	RGS19	OR5M11
LRRC47	THOC1	ZNF764	NMI	ZNF33B	TMEM41B	DHRSX	SUSD5	PDE9A
BTN3A3	LY9	PITX2	CLYBL	WDR4	ABCA8	HSD11B2	pou6f2	TAS2R38
YIPF2	ARL2BP	celsr3	SLC25A26	ANKRD34B	STARD4	ARRB1	TGM3	RERG
TSSK2	EMC1	FOXP1	PUM2	TNFAIP2	CD6	PLAU	GHRH	MYH8
UBL4A	JAKMIP2	SPR	SOCS2	CDK20	RGS5	DAZAP2	TLX3	IDUA
CEBPG	PIK3C2A	MDK	TMEM71	CSE1L	SLC25A36	CASP8	FGF13-AS1	SPATA25
SMS	HEXA	GGTLC1	NCAPG	PPP1R11	TIMM50	STXBP3	NAP1L2	PFN1P2
ANKHD1-EIF4EBP3	FOXJ3	CBLC	UBE2G1	CARD16	ZNF468	GPR160	PCF11	nfic
USP39	TOX3	NMI	CHAC1	AHCTF1	TBC1D4	ZNF43	ARFGEF2	SMURF1
PQBP1	TNPO2	CCL8	OCLN	PIGG	MOP-1	IFITM10	slc4a5	GFRA3
HP1BP3	SLC7A1	HMX1	ARHGEF12	MT1M	MICU2	CCL24	WDR47	HBE1
CAPNS1	DHPS	KCNH7	SIRPB1	HRASLS5	SMIM12	MYBBP1A	PSMA7	TCF7L2
ANKRD10	DEFA6	TPM2	TM2D3	C2orf72	GLB1L2	TDRD3	TBATA	FCAR
ANKZF1	LINC01558	ABHD6	FOXN3	LINC01095	KCTD13	PPP1CB	SGSM3	KLK3
TNFRSF10C	EIF4E	SPCS3	CD163	MGC27345	GJC1	GHITM	TBC1D8B	VHL
SH2B3	DLG1	MAK	MTMR4	ATP5L	GABRP	PDE4DIP	ACTL10	PRAME
LMO4	PAFAH1B3	MIEF1	CYYR1	TMCC1	CD72	ITCH	OPLAH	MMP19
SUMO3	PDXK	C7orf69	STRBP	PCMTD1	LRRC8C	BUB1	JADE1	LOC100129620
METAP2	CSN3	PSMB10	ANKRD49	TMEM25	CHDH	FKBP4	ctsl	FAM74A1
BDH2	C10orf10	PCYT1A	HSD11B1	JAKMIP1	TMEM63C	RND1	AQP8	MECP2
ALDOB	GLUD1	NTRK1	RTN2	MTMR9LP	F2RL1	DIAPH3	IFNA21	GRK6
ZNF706	PCYT1B	CTSC	SIRPB2	ZBED5	GGCX	C21orf62-AS1	LRBA	OR5F1
DNAH2	MTSS1L	rfxap	FEZ1	VPS51	RFTN1	RAB3D	RCBTB1	TUBBP6
SH3GLB2	PIK3R3	EZR	SAP30L	SH3KBP1	MED30	C1orf210	EIF3A	NFX1
LOC100507424	ANKRD26	NRROS	ACADS	TFDP2	DCAF4	YIF1B	KLHL28	MAMLD1
LSM14A	SLCO2A1	NR2F2	SUGCT	CATX-1	CLEC4E	HEXIM1	ZMIZ1	UFD1L
TRA2A	PAFAH1B1	SMCO3	REN	LYRM7	SLAMF8	UBL3	FOLR2	HCRP1
WDR47	RNF139	GDF5	ANXA10	SUCLG1	CTHRC1	RAPGEF3	NOV	ARNT2
KIR2DL3	LARP1	SHC4	PTP4A1	FASTKD2	DIABLO	UBE2G1	MFF	EXOG
PDGFB	CYB5B	BAHD1	IL1R1	PLCB4	CHST10	CEBPB	ATG16L1	FGFR1OP2
TRAPPC10	PARG	SHD	PMEPA1	ATP6V0D2	HPGDS	TCP11L1	PTPRH	CPN1
YBX3	FOXA2	COL4A2	CSTA	SRBD1	GSTM4	ZNF33A	SART3	EHMT1-IT1
FBXL4	ABCD1	KLRD1	VAPA	ELOVL2	STAM2	PCBP3	HTATIP2	GDF1
ZNHIT6	IGLC1	AFF2	MMP9	MAL2	ACOXL	OXCT1	ZBTB43	OR1L8
FCGR2A	FOXA1	TBX20	ANKRD36B	LOC100419583	SLFN12L	SUN1	PLA2G16	csnk1g3
MIR4738	TP53	ccdc17	DYX1C1-CCPG1	TAF13	FZD4	ZNRF2	PPP1R13B	KRTAP10-9
KRT1	TYK2	WRB	EPRS	GPNMB	FABP3	DEPDC5	UBFD1	C9orf106
WDR43	IL10RA	MMP7	TROAP	CDC25A	LCP2	PGD	LOC286359	NIP7
MED23	FOXF1	NFATC2	SLC30A10	PIP4K2A	MEOX1	C20orf194	RAB2A	MON1B
SRP19	REPS2	NDUFA2	LAMC2	TIMP1	FGD3	CCDC85C	tacr2	B3GALNT1
VPS33B	FN1	ICAM1	CD80	IFI44	LOC100996333	SLC2A3	C1orf162	SDCBPP2
ANKRD49	SLC9A8	ENO3	PEX11A	BRINP1	GMFB	IMPA2	KIAA0907	prb1
RHOQ	PYROXD1	PDCD1LG2	PRRX1	DUSP23	IYD	PTENP1	SHQ1	hla-a
SDS	DDIT4	CHID1	GNB4	CSMD3	USP7	BDKRB1	GLP1R	HSD17B13
ORC2	HTRA1	PAFAH1B1	PAPOLA	IL3RA	CSF3R	HNRNPA2B1	TXLNA	FPGS
IER3	ATXN1	AGTPBP1	PYM1	SCN5A	PTGDR	NRAP	pkmyt1	ANKFY1
EBLN2	SREK1IP1	KIT	SNX10	LOC105378577	IGSF3	ADCK2	TNRC6C-AS1	PCDHGA12
BAG5	TFAP4	CFDP1	MICALL1	LOC55338	GUCY1A3	TMEM131	TRAPPC3	EPX
STXBP2	RASAL2	RNPEP	C1QTNF1	HOMER3	TSPAN18	E2F7	ZNF683	cxorf56
PMS1	IRF5	ANO9	YBX3	TPRG1	LINC01558	FAM169A	ZCCHC11	POU4F1
PBX1	RPL36A-HNRNPH2	ANO10	ADGRE5	FADS2	MIXL1	POLA2	SLC30A5	TTLL11
CHST15	ERBB2	OSBPL3	PLAUR	KHDC1	EHD2	RAB13	TEX11	KCNA7
CASP5	FGF9	pik3cb	CHST11	C1orf64	TTC22	PLA2G16	VPS53	ADAM22
DSC2	BAGE	KCTD14	OSBPL1A	HSPBAP1	NUBPL	SMIM8	IQCD	ECE2
SCD	PTBP3	LRRC8D	ABI2	SPATA4	CCDC17	ZNF383	ECEL1	RORB
TGS1	CTDP1	RNASET2	SLC17A9	CTXN3	TUBB6	MPPE1	NQO1	OR51F1
PFN2	KDM4B	slc22a5	CDC42EP1	HDHD3	DHRS11	OR2M5	MRE11	TENM3
CAND1	PRDX1	CAPS	GPX2	UBP1	IER2	MCTP1	LOC101927274	ROBO2
MBIP	SEC61A1	SIGLEC17P	BARD1	CFAP65	DNAJB11	LOC642980	ZNF30	RBBP5
POLB	TTI1	MAD1L1	APOL4	MYOZ3	ABAT	LRRC7	C6orf141	VWA5A
RAE1	LOC441155	ACTN1	ANKMY2	ZNF711	SMAP2	UGP2	POC1A	PKD1L3
MYOM2	ABLIM1	KIF13A	EPB41	MMP27	PLK3	PHF3	SLC16A3	ABCB9
ADGRF5	ALOX5	MMADHC	PSRC1	TRIM51	SEPHS2	ATG4D	NPM3	PRIMA1
SLC22A14	PCDHA9	LHFPL2	PTPRC	VASH1	VASN	PFKL	FIBCD1	IL36RN
SEMA4F	MLN	PAX3	TCEAL3	MIR4435-2HG	LRRC7	SERPINB6	ERICH3	CPED1
MED4	KRR1	HOXB9	STAP2	UBQLN1	PDE4B	CLDN18	POGK	ZNF295-AS1
MIS12	PIP5K1B	CRYL1	LOC101930489	GPAM	ZAP70	SLC19A3	HNRNPA0	ADGRG3
HOXB5	TRIM52	GNPTAB	C19orf66	NINJ1	ANGPT2	CREB3L2	TPGS1	TICAM1
CCL7	CSHL1	DISC1	LYPD1	THOC2	IGF2BP2	MUT	S100A11	NETO1
ASAP2	RAB22A	MROH8	BDNF	TTC21A	DUOX1	FEN1	ZNF678	NELL1
NDN	COMP	QPRT	SLC43A3	LPAR2	GCFC2	MMP2	SLC30A2	TLX2
TACO1	RAD23B	MMP2	TTC19	SEH1L	ARHGAP23	LRRC32	USB1	MPL
IDH3A	SCN9A	ACSL4	GPX4	MAPK7	CRYZL1	LIN7C	MRPL55	CXorf36
ACTN2	TSC1	CDH13	ANXA2P2	TUBA4A	MDK	SAMD13	LOC647323	ZNF578
PNMA2	GSTP1	TTC38	NOL4L	AKNAD1	SPATS2L	TMEM185A	KCNJ4	RENBP
IMPG2	COX6A2	ARSJ	ADAMTS2	TACO1	MTSS1L	EIF4E3	ZBTB38	GLRX3
REL	JTB	STK11	PGM1	MYBBP1A	TMTC1	GRAMD2	PRDX4	TRIM13
ZNF638-IT1	C4BPB	BCL9	SLC26A2	ZIC2	RNF14	SLAMF7	DHX9	PGLYRP3
UBE2D3	PWAR5	AHSG	FAAH	FAM214A	HEPACAM2	HFE	CARS2	ROPN1L
DIEXF	EML2	HAVCR1	IGBP1	YWHAQ	CDH11	IARS2	ZNF204P	SLC8A3
TARBP1	LIPC	PLN	KAT8	ARPP19	SPRYD7	PTK6	FAM46A	C5orf24
H2AFV	SUCLG2	CDKN1B	LOC150051	TRIM56	SLC17A9	LOC100128775	FAM168B	IQCF2
INPP5B	ZNF518A	LIPC	DBF4	LPAR5	RNPC3	AFG3L2	MMP9	KRT28
TMEM184B	USP46	KCNQ2	ATP5J	FEZ2	GLRA2	FAM122C	TADA3	PAX9
TBC1D31	TULP3	MFSD1	FXYD5	LOC100506124	MIER2	SLC20A1	MMP2	ELF2
KIR2DL1	RASGRP3	CTNNB1	HAGH	HYPM	FAM35DP	FKBP14	UPK2	LOC283038
ZNF529	VAMP4	CES5A	KMO	MMRN2	CST7	SLFN11	appl2	PARP1
CDA	OLFM1	LINC00643	MSANTD3	DUS1L	ZDHHC23	MTFMT	FABP3	IMPG2
UBXN1	ATP5B	TOM1L2	PILRA	LOC105370792	DTX3L	SEMA3E	TRIM23	LOC147004
SLC16A1	NPRL2	ST3GAL6	BBIP1	PEX1	LRP10	FBXO3	PUDP	LILRA1
SPN	HLA-G	LPGAT1	EGR1	CD38	SNORA24	GPALPP1	DEPDC7	OTOS
PIBF1	USP10	COL3A1	SIN3B	TAT	MARCH5	VCAN	MEX3C	SBF1P1
PRKAA1	PAK2	RABAC1	ZNF729	DOCK8	IFT88	TRPM5	CD38	WDR5B
SREK1	TNF	DRAM2	TLK1	LINC00849	NOL7	LINC01558	triqk	MINOS1
AGO1	FOXJ2	PRR13	C1orf210	LOC100190986	SKP1	BAHD1	C9orf66	PRR25
KIF1B	MYLK	CD14	LPAR6	TEX264	FAM89A	SP3P	PATJ	NUP43
SNW1	PQBP1	LPP	CNOT7	ZG16	LATS2	CCNB1IP1	HIST3H3	RTN3
IFI44	PEX11A	ZXDC	SNX1	ARID4A	IGHV3-48	WDR19	NAPSA	MEX3D
PFDN4	ID2B	CFL2	WDR90	CARD14	CDK13	ELOVL1	SRXN1	sh3bp1
C6orf25	CYP4A22	PXMP4	NCF2	GPC2	TMEM38A	CLEC14A	LAMTOR3	LPAR2
PITPNA	SNRPD1	TMEM191A	CENPK	ARHGAP11A	CR1L	ZNF600	CDC42BPB	PLCH2
CTSB	B3GALT4	AP1S1	EFNA2	IMPA1	ITPKA	ZSWIM3	ZNF107	KSR1
TPM2	TOR1AIP1	TNNI1	RASSF8	PCSK1	BTF3P9	SURF1	PDZRN4	KLC2
RUNDC3A	BTN2A1	PTK7	SEMA4A	LCP2	LBP	PMM1	PAPOLG	AVP
YTHDC2	SERPINA5	GP1BB	TMED7-TICAM2	DCBLD1	ADGRA2	GMPR	MDM4	CBWD5
ATP10D	ALPPL2	PRDX6	PITHD1	UNC13D	KTN1	TRABD	LYRM1	AGBL4
ABCD1	KRT14	NEK9	MYO5B	P4HB	FEZ1	KIF18A	MBNL2	OPTC
SFT2D3	TRBV16	LIMS1	CCDC150	MOB1A	CFP	MGC34796	NNT-AS1	SCAMP4
BORA	LOC101929524	TNFSF13	CLEC1A	PPARA	LILRB2	PDE4B	TXNL4B	LOC400927
HMGA1	GRIK2	TMEM184B	ACKR1	IGSF6	IFITM1	DHPS	STIP1	MCHR2
NFE2	AMPH	ADGRL2	PPFIBP2	GPR107	PGAP2	CKB	PHF3	ANGEL1
RBM39	THBS2	TAS2R4	R3HDM2	TNRC6C-AS1	CHST3	MIGA1	CH17-340M24.3	KRTAP17-1
DNPH1	INPP4A	MUTYH	TGFBR1	ZMYND8	PURA	PHTF1	LOC400794	ACTL8
RYK	BRD8	GLCCI1	GLT8D2	CACUL1	C6orf203	MORN1	GPR61	SRRM3
RETSAT	PYY	BCAS4	RNF183	CD300A	SIGMAR1	KLF3	ZNF784	CPA2
CAV2	PSMB6	ABCB9	EPS8L1	RBM45	TOP1MT	FADS1	REL	AKT1
PIGG	GRAP	ABHD18	NCAPH	LYNX1	CLPTM1L	CSRP1	PHOX2A	FCN1
EP400	LSM7	COL26A1	CNTNAP3B	PPP1R13L	TMEM106A	ZNF821	CDC6	OR6A2
ATF6B	DPT	DLG2	CUL3	LOC399716	HECW2	TRPV3	DNAJC25	ZBTB20
SPATA2L	NUDT21	WDR59	MAP4	CCL4	MARCH11	IFNE	RFC2	NPY4R
MAT2A	HPS1	HCK	SLC16A7	RNASE11	EIF5AL1	DLEU1	USP42	PDE4A
GABARAPL2	GM2A	SHBG	CREB3L4	SPC24	ZNF219	TMEM255B	SMARCC1	TBC1D25
SERBP1	PRELP	FUNDC1	OPA1	COX10	VDR	OGFR	TOMM40L	SNRNP27
CDC123	HOXC4	NAGA	PRR11	C17orf67	PSME1	GRAMD3	EXOC6	PLXDC1
FCGR1CP	B3GAT3	GABRA5	PCDHB15	SPON2	DUS4L	S100A9	KCNK4	SMR3B
RNF13	IGH	ALX4	CARD8-AS1	UBB	GAB3	MYCN	EMC6	BPIFB2
GPSM3	KIAA0922	TEX101	ENC1	PIK3CA	PSKH1	PRC1	ZNF664	STAG3L1
N4BP2L2-IT2	LOC101926921	CST7	COL6A1	CBL	NT5DC1	RALGAPA1	TREM2	CTBP1
SYNJ2	FER	PGAP3	PAPPA	AP2A1	SBF1	CRIP1	GSTK1	NPC1
ZNHIT3	NXT2	ANXA1	MAST1	GFER	LOC102724229	MUC1	MRPS17	LINC00889
ZBTB38	RYBP	PLAU	CCNB2	LDHA	TMEM171	ANKRD46	PTH2	GABPB1
IL2RB	PTHLH	RNASEL	TYROBP	PRELID1	RGCC	HGF	RPUSD1	CDHR3
CNOT7	MYO1D	PCDH1	ANKRD36BP2	LRRC61	FADS1	FYN	LINC00410	LMF2
AHNAK	CYP11B1	C1orf186	TMEM177	GALNT2	GOLPH3L	ZNF90	HOXB8	KHDC1
ACACB	BCHE	REC114	ITPRIP	CNEP1R1	TMEM209	SLC37A1	RBM26	CD3E
TPR	ANGEL2	GFI1	PKIB	MYLK2	KCNRG	RPL8	TPI1	YTHDF1
PNRC2	HES2	PRKCDBP	TTLL4	CACNB1	RPUSD2	RPL39L	TPSD1	SLC17A2
CH25H	PLOD3	ALKBH3	LAMC1	SLC39A3	SPARCL1	TFF1	TNFAIP8L2	CD5L
PRDX6	GRIA3	OGFRL1	ANKRD46	FAM63B	MLF1	SMPD1	LINC01504	SIAH1
IFITM3	TPM2	TMPRSS11B	CENPE	XK	PHB	MX1	PDE4DIP	WAS
PDIA2	AP2B1	TXLNB	CHP1	UBQLN4	NCBP1	CCDC89	UBP1	CYP4F30P
SEC61A1	SCAMP5	FAM160B1	LOC101927933	ABCB6	ITGB2	EPHB1	LRPAP1	ESR1
TRIAP1	POU1F1	BTBD3	ANGPTL2	POLR1B	GFOD2	WISP1	HFM1	ZC3H11A
LGALS3	GMFB	RGS9BP	TMEM173	ERAP2	TUBAL3	ZNF813	ELAVL1	TUBB2A
UBA5	PDHA2	KCTD4	CYP1B1	GPA33	PHYH	ZNF611	UPF2	LOC646214
TRIM44	STK35	FDX1	S100A4	CCDC71L	USP18	NCF2	LINC01197	CALY
NTRK3	BMS1P21	ARL1	PDXK	ZNF234	SCARA3	DLEU2	LOC101927553	KCNQ5
PROSC	KTN1	DNAJB13	MST1R	LILRA1	MOB3B	PIWIL2	IKZF3	KRT7
FOCAD	KCNJ1	ALKBH4	NFS1	SLCO5A1	NR4A3	ABHD11	DIP2C	CD34
WBP4	GOSR2	CEBPB	TMEM39A	IMP4	GRAP2	WDSUB1	NDUFB11	F11
EIF2AK1	LYZL6	RGS17	NBPF4	AQP9	PRKCZ	TSHZ1	PSMB3	ELL
IMP3	SRRD	YIF1B	PTPRF	PTH2	PDE5A	SLC25A28	ZNF273	DNAJC27
CLEC2D	LINC01314	LRRTM4	LPCAT2	FLJ13224	PXMP2	CFHR1	ACTR10	GFI1B
GFPT1	IVNS1ABP	CD40	GALNT5	PCDH17	CNNM2	FNDC3A	OST4	SLITRK6
USP1	PAGE1	CPA3	PRKG2	CHMP3	AQP7	ACAD8	SIGLEC16	LRP1B
ARRB1	FSCN2	mrap	CDC42EP2	SLAMF8	THRA	EFNA3	ZFPM1	ZNF414
RAB9A	EXOSC2	BAIAP3	RER1	TAS2R8	CPZ	TOLLIP	MEGF10	SLA2
HRH3	FCN1	ANXA2P1	INO80D	FDXR	LSAMP	SENP2	DUSP3	NLRP8
MECOM	ACR	ETFB	MCM6	DST	S100A11	ARHGAP17	ASRGL1	CCDC103
SETD4	ATIC	PLCD1	PET117	LOC101060391	IL33	PHLPP2	LINC01140	XAB2
SECTM1	NOS3	GRAMD3	C9orf24	ABCD3	ADGRF4	LOXL2	LZTS1	OR51B5
EXOSC10	SLC9A7	PIGX	PGAP2	WDR48	MARS	XKRX	ASXL2	DUSP4
GCN1	MTRR	PLEKHG6	SEC61B	DHRS13	MSI2	ABCD3	PPA2	ATP2B4
GPATCH2	PES1	EGR2	CPNE3	NOD2	BMP2K	DLL1	PGP	WDTC1
NIT2	PEX12	DEGS1	LPL	TECTA	TNFSF13B	PDLIM7	scaf8	SGO1
IFITM2	KLF9	ACKR3	ACAD8	CA13	FAM26F	PCDH17	EZR	TP53AIP1
AACS	KRIT1	OGDH	AKTIP	EIF3J-AS1	P2RX5-TAX1BP3	CENPN	NAP1L3	SNAP25
FASTKD3	DBH	EIF4A1	ADM	HOXD1	MAP3K8	TAB3	SAMSN1	RELL1
RSRP1	CDKN2B	DCANP1	NEK7	GTPBP2	PPARA	TMEM203	ODF3L1	KEAP1
UPF2	TCEA1	AZIN1	CD101	PLXDC1	CHI3L2	CHMP5	LGALS8-AS1	EFHD1
REG1CP	OLFML2B	TDO2	NUSAP1	ISY1	VIPR1	CMTR2	RAB17	TAS2R5
KDM4C	USP20	HPCAL1	SCLY	TENM1	PDIA3P1	STT3A	KIAA0753	CD207
BCL2L1	TMEM251	PCSK5	GPSM1	LINC01619	B3GNT6	SELT	BCL11B	FAM160A1
SAFB2	FNDC3A	PRKCZ	HAGLR	ODF3B	UCN2	EIF5A2	c5orf42	CCDC18
ALOX12B	ZCCHC11	CADPS	FAM129A	ASPSCR1	RRAS2	STRN4	DSTYK	LCE3C
WAC	FBXO28	MGST3	LOC101930405	DNAJC1	TMEM132A	KIF19	BORCS8	UBA3
ACR	ASIP	GTF2E2	SH3D19	PI3	DPY19L2P4	EWSR1	CDKN2A-AS1	CAND1
TUBB6	ACOT8	JMY	CDHR1	ARHGEF9	PCSK5	SGK223	COL1A2	GNA12
FASTKD2	SLC28A1	HOXB2	HLA-DMA	ADH1A	HEATR4	SRGAP1	EXTL2	IQCH
VCPKMT	ZNF292	LACE1	GAPLINC	LARGE-AS1	GUCY2C	ALPK1	ZBTB39	SPRTN
UBE4B	GAA	PCDHA3	FFAR2	ATMIN	GPR39	ARL14	UPF3B	APBB2
HBP1	ADCYAP1	FBXW7	AFTPH	CHST2	MXI1	VPS4A	GPATCH3	LOC100129373
CASP3	DST	MTMR11	GREM1	HOPX	FITM2	INSR	erich1	DCD
ALG13	PINLYP	ZNF512B	CCDC125	CDK2	CCL4L1	SFMBT1	LOC254028	TEFM
TPCN1	SSR1	DNTTIP1	FGF7P3	MYO15A	PGF	CRBN	MYL6B	OR1E1
ADAR	RND3	SARNP	KCTD1	POTED	SPA17	CNTNAP3B	GPR31	COL10A1
BIRC3	PTGS1	KLKB1	FYCO1	KRTAP13-2	SLAMF7	TPBG	TRIB1	CBX2
QTRT1	PIGCP1	CSF1R	LAIR2	KCNJ1	ATP10D	MKKS	KCNJ12	PRDM2
PIK3IP1	KIAA0930	TCF7L2	ABCG2	CXCL9	IDH3B	EIF3L	MT4	EYA4
FOSL2	IRF4	LPCAT3	SERPINB9	TESC	GSTA5	CXCR2	LINC00656	OR8K3
SLC17A9	EXTL1	CALCRL	SLC16A5	RECQL	RHOJ	GTSE1	abca2	PDE7A
MBNL3	BMP3	HECTD4	ENTPD1	ZP2	SCO1	SPCS3	PZP	OR8B3
ARG1	ALG11	FAM49B	CTSA	FERD3L	ZBTB8B	USE1	FFAR1	WNK3
SLC25A4	FLI1	TAB1	ROBO1	MYO7A	LETMD1	RAB6B	CBLB	MYL10
AHSA1	TIAM1	GJB1	CNNM2	COX18	FBXO34	LOC100134868	ICAM1	tacr2
RAB3GAP1	PPM1D	SUGCT	APOM	NFKBIZ	HCST	ADGRL2	NDUFA7	REG1CP
FTCD	PIGL	CYP4Z1	TPSB2	MYH6	NFKBIE	ENPP5	Ifna10	ZIM2
PDSS1	C1QL1	ADAM9	RFX5	PLA2G16	ACPP	ZNF816	GNRH1	PSD
NPIPA5	SNX7	MCFD2	TMEM14C	ADAMTS16	ZC3H15	ADGRV1	HOXB3	GPRC5D
TOMM70	SACM1L	RBPMS	SLC16A14	CTSL	MTM1	CHST11	TBP	VWDE
KLHL2	CUL2	FARP1	SEMA4C	SAG	BTBD3	TIFA	LIMK1	LINC01168
CCNA2	COLQ	BTN3A2	NDUFA5	RAP1GAP2	LANCL3	MAP2K4	HMGCL	OR2H2
WBP11	RELA	PCDHB9	MLX	UGT2A3	HCLS1	CHCHD10	TMSB10	RAD54B
ZMYND11	TCEB3	MEOX1	DCUN1D5	PEX11A	C5orf63	FAM167B	GALC	HIGD2B
SLC2A1	IFNGR2	XYLB	CD276	EIF2S3	ENPP2	MAST2	KRT3	AZI2
ARNTL	CLN5	AGXT2	CALD1	SLC25A45	EDF1	PGS1	lyrm7	LOC727993
OAZ1	SSR2	SPAG9	NRIP3	LOC105376671	TIMD4	ARAF	P2RX5	TLX1
ADAM9	YY1	RECQL	MIR3658	CPS1-IT1	NUDT16P1	KMT2E	WHAMM	TMEM179
KCNJ4	FBLN2	DEFB126	TFF2	TRAPPC6B	CEP19	TRIM21	GPM6A	PDC
MIR1248	RAC2	TRAF4	PTPRJ	TBC1D2B	BBS2	CASP4	hist1h2bm	KRBOX4
ANP32B	ARHGAP1	ATF6	RXRA	MCAT	CRISPLD2	NMT2	MRPL57	LRRC27
APOBEC3F	SDC2	ZNF207	PKP4	DNAJB8	FAM219A	C15orf40	ICK	APLP1
RRP9	PLA2G16	C11ORF16	MPPE1	IDI2	HSD17B3	ZMAT2	BMX	SPATA12
SCAMP3	AFDN	KCNQ1DN	C5orf56	DHFR	FBXO36	CWH43	STX17	NEUROD2
INTS8	SIM2	TSPYL4	PLOD2	PREX1	PGRMC1	ZNF493	HKDC1	P2RY4
SLC48A1	RNH1	ZNF41	MSC-AS1	GJD2	TMED4	RNF24	DLG3-AS1	SUPT20H
EXOSC9	COPG2IT1	CCL11	ARMCX6	RNF214	COMT	UBE2K	CEPT1	SERPINB11
XPNPEP2	EDNRB	DYSF	RITA1	DAG1	SLC26A11	GPRIN2	CBFA2T2	DKFZp434L192
C2	ARIH1	CMBL	WDFY4	TLR5	PEX26	LMTK2	B3GLCT	SPRY3
PPIE	PTGDR2	CMTM5	MPZL3	PPP1R35	BTN2A3P	GMPPA	TMEM260	PSORS1C2
SLC5A7	SMPDL3A	ATP6V1H	ACSL1	RAVER2	E2F3	TTC33	HINT2	RALGPS2
BIN1	AGAP2	PNLIPRP1	SKA1	EPC1	BOC	SRGN	MS4A1	LOC650293
MCM7	NR2C2	ECE1	HSPA6	USP22	AEBP1	UBR7	PCSK1N	ALDH4A1
EMP1	H1F0	CCL15	CRYBG3	SAFB2	ANKRD13C	NUTF2	MARCKS	KCTD19
MOB3B	YWHAB	MBL2	FCGR2C	ZNF223	PIGU	GLRX2	DDX42	RBAK
PDE4A	OAZ3	POLR3A	IFT22	DOK1	SLC51B	FTH1	CLK1	GRHL3
ENOPH1	MLLT3	ASAH1	COPZ2	ROBO1	FAM30A	TMEM199	PRRX1	AMELX
DDX21	LONRF1	TNIP3	PSMA4	FN3K	CDC42EP2	UBE3B	EHD1	CDHR4
EHBP1L1	TSC22D4	HAS2	CNPY2	FGFR1OP2	HERC3	URGCP-MRPS24	LOC101929745	C11orf40
TPGS2	MGAT2	POMK	ABHD18	HS1BP3	ATAT1	KYNU	MYLK4	BET1L
KATNA1	DNAJC7	GPR55	FGD2	PTGDR2	RILPL2	MARCH5	PTTG1IP	SPRR2F
BRD8	NKX2-1	VDR	CALR	RB1CC1	SNX24	DAPP1	LOC148413	SLC25A2
TP53BP1	POU2F2	AMER1	GGPS1	HNF4A	ZNRF3	ZNF816-ZNF321P	LINC01116	SOWAHB
BAX	CDH18	NSMCE3	MGP	DYSF	ZNF276	GIP	THOC7	CDH22
ITGA4	GPRASP1	PPP2R5D	LOC101930123	B4GALNT4	ACTL6A	CHMP1B	ARHGAP4	CLEC1A
CHORDC1	ARG2	lpar6	MCCC1	C5orf52	CHD3	WDFY3	KCNQ1DN	GNG12-AS1
CREBBP	SLC17A4	KRT35	CCL18	ARHGAP36	IGK	INPP5A	C4BPA	STN1
VCAN	SPON1	SUB1	GHITM	MAGEB3	TMEM68	FAM26F	LOC284379	KLK5
NOLC1	FNTA	CALML3	MUC5AC	ZG16B	ETS1	TNFAIP6	ABCB1	CECR7
PIGQ	HNMT	NAT8L	GPT2	AHNAK2	A1CF	BRF2	ZBTB4	GSTA3
BNIP1	DPY19L1	AQP6	ZNF350	ZNF227	CCDC115	STRBP	KLHL17	LYNX1
KAT5	ZNF79	TMEM39A	CTSB	TNFSF14	IGFLR1	ATRNL1	TMEM17	SLC6A2
AMMECR1	HDAC6	PLSCR1	RAB26	FMO2	HTR3C	ENTPD8	BTD	TUBG1
STAT4	GSR	OLFM1	GUCY1B3	DHX58	PACS1	SLCO1C1	ACP6	OR7A10
RBM22	LOC103344931	SSR2	TNRC18	RRP1	GXYLT2	SLC25A38	TULP4	BTNL9
CLEC5A	IFNAR1	M6PR	RAB7A	TGFBI	F2R	IL4I1	MAPK1IP1L	LOC100128059
DKFZP586I1420	NFYB	POLR2H	LGMN	NFIA	MEDAG	NDUFA5	NLRP14	SHBG
PCNX2	PDGFRB	SLC39A4	PEA15	ADAL	LRRC28	BBS2	JTB	PHEX
VRK1	RALA	MAD2L2	ABHD5	GIMAP4	TYK2	EPB41L4A-AS1	SHANK2	DOCK9
FCGR2C	RNF6	SEL1L	MIGA1	OVGP1	GJA5	LRP6	LYPD6B	ARHGAP39
DRAM1	SMARCA5	tacr2	APBA2	TRIM28	C16orf72	CDC45	PYY	LINC00176
C1orf116	FLJ10038	TPM4	GALNT18	SMIM12	TSHZ2	NDUFB10	DENND2C	P2RX5
PYHIN1	LINC01138	BTN3A1	DKFZP586I1420	APIP	ARMCX5-GPRASP2	EIF4G1	FYN	MLLT1
MAP3K1	ABCA2	CAPRIN1	EPN2-IT1	VSIG10	PLXNB2	GLRX5	NDUFB10	RGS8
ATRX	NFYC	SCAP	CP	FSTL5	ACSL4	GZMB	C1R	PGR
TBC1D10B	MCC	CYP2C18	LAMP2	FBXW7	FAM111A	ZNF706	CPXM2	CHST14
EPB42	MORC2	SLC28A1	FGF2	RSPH9	ENTPD1	EGF	HNRNPA3	USP35
RABGAP1L	TLE4	PYROXD2	TEX264	NPRL3	CD9	DONSON	SUSD6	USP11
KLF4	SAP18	PPM1A	NPDC1	TPI1P2	CERS4	DGCR6L	TIMP4	ZNF512B
TIMM23B	KIAA0430	TNFSF12-TNFSF13	PARPBP	LINC00675	CBR4	NR3C2	KRT83	CLDN22
RALB	PDE4D	LOXL1	EPHB2	SSR3	PRRC2A	TMEM263	VTA1	Ssx2
RNASEH1	IKBKE	CYB5R1	IL6ST	TNFRSF4	SLC1A3	ST7L	OSTM1-AS1	KCNIP3
ZNF136	DYRK1A	TOP3A	TM9SF3	C1orf54	KRAS	GAREM1	SLC39A9	CRISPLD2
SBF1	CYLC1	RSPH3	CLN8	BAP1	GUF1	FHDC1	NECTIN4	HRH2
PNP	YWHAH	ACTN2	CTH	DNAJC25-GNG10	PNP	KLHL5	ADNP2	ZC3HC1
HNMT	NTRK2	TMCO1	LRRC69	HSDL2	SORCS2	AASS	ZNF160	TSSK4
ADGRG1	SDHA	NACC1	INO80C	SEMA6B	NDUFA6	VEZF1	KCNMA1	ORMDL3
DFNA5	MAEA	MYOZ2	TDO2	RCOR1	ANKRD62	PROK2	CSRNP1	MRM3
CEP131	SAMHD1	ADAM19	SURF1	SRSF5	SNORD76	HPGDS	PPP2R3B	SLC22A10
SATB1	KATNA1	TAL2	BBX	ADGRG7	RN7SL2	VAPB	TWF2	GPR137
STK25	MKL1	CMAHP	ARHGEF28	AJAP1	BCL3	SOX14	GEMIN5	LOC100128571
SMARCE1	COG5	FBXL15	NXN	CDKL5	SLC52A3	ODF3B	ABCA12	PCBP3
QSOX1	PAX4	AKAP1	TECPR1	LAMC2	CCR5	STK35	DPCR1	GRHL1
ARMCX5	SUCLA2	PSMD12	MBNL1	COL6A1	HOXA6	AUNIP	HLA-DQB2	SLC35E1
MDM1	RAB2A	CNIH4	LOC153546	ENDOV	RTF1	ZC3H7B	MEX3D	BBIP1
PCCA	TAF6	FBXO9	TPRG1	TMPRSS3	GLUD2	KIF13A	E2F1	LOC100128233
BTG2	TMSB4Y	ADSS	CHN1	AGPAT5	PNRC2	SLC26A3	ADRA2B	S100A2
SLC7A1	DENND3	MYH2	COX7C	SEC14L5	P2RX7	IP6K2	IRAK4	SETX
PI4KB	MAP4K5	GABRG2	NSFL1C	SNX13	NPDC1	HELZ2	whsc1	SOX5
TBL1X	SV2B	LINC00261	RAF1	CSNK2B	TREM1	STUB1	LINC00687	RAB43
CA4	GSTM3	TP53BP2	KIAA1211	PRKAA2	ATP8B2	SNHG12	PTPDC1	SYK
NCOA1	ZNF197	CNTN2	DNLZ	SLC25A5	DENND5A	JADE1	TMEM201	KEL
F8	E2F2	RAVER2	RHOJ	CEP290	CCDC13	GTF2A2	ATAD3A	DAZAP2
PCDHB11	PRKCD	ARHGEF18	PPP4R2	ADAM5	ABCC13	PHF11	SOX15	ATXN7L2
TECPR2	CAMK1G	IL17RE	MNT	GKN2	IER3	PLA2G4A	TEX13B	MGC72080
FAM32A	ITGB3BP	AIM1L	ZNF600	BTN3A2	SERPINB5	ADAMTS14	FGFR1	RNF216
ADCY6	PPP2R5C	CCDC106	PLA2G7	SMC1A	IL2RA	MT2A	fktn	STC1
GSDMB	LY6E	SULF1	CENPU	TRAIP	CDHR1	TEX261	NOL12	SLC22A25
SIT1	RCC1	CXCL5	REEP3	DEFB4A	SYT11	ACR	CFAP44	LINC00301
IL1B	DPYSL2	XRCC4	SYT11	KPNA6	TMEM87B	OK	SLC47A2	LOC100129324
AASDHPPT	PTPA	ETNK1	DTX3L	GRAMD1B	TAT	PLEKHG4	RIMS1	PYCR2
TUBA8	PPP2R5A	PROSER3	PLA2G12A	ACTRT3	KIF21B	CLCA3P	IL1R2	LINC00965
MIR6849	RABL3	SLC31A2	MED4	IFT88	CLMP	NDRG2	EOMES	OR4F15
DNM1L	CARM1	MXRA5	KIAA1217	TAB3	MRPL16	CDCA2	BHLHE41	TRAFD1
DOCK5	DCAF4	SEPT2	LMTK2	MECOM	SPI1	ASCC2	TXNL1	POM121L10P
TMEM243	ANXA11	GRK5	PI15	LETM1	S100A6	PAIP2B	FBXW4	GSTCD
MRPL22	CRABP2	TBC1D31	SHMT2	ASB12	SLC5A11	TRMO	LBP	OR2H1
SLC1A5	CREBBP	LINC01587	NCF1C	MRPL30	PTPN7	RNF14	MRVI1-AS1	POLR3A
NCOR2	GRIA1	c12orf45	CRTC3	RPL22	SERF1B	MUTYH	PLEKHA4	ZNF667
ZNF302	SCRN1	NINJ2	ERBB3	NAB2	RBX1	SLC25A24	LRRC29	C8ORF22
ACAT2	ERP29	SRRM4	LMBRD2	SPDYE4	PIEZO1	IQCD	NT5DC3	COL20A1
FBXW2	EFCAB11	RGAG1	CYB561	CNTN1	GGT7	MCM10	TRAV10	CCL27
NDRG2	FBXL14	ZNF582	ASF1B	EXOC6	DUSP22	BAG3	ADAMTS2	SLC5A6
MIR6727	ACTL6A	ANKRD53	MAPKAP1	ATP5J	ARHGAP29	HOXA10	RBM15	CMA1
USP47	TBC1D9	FANCA	SLC25A20	BDH1	MIR4435-2HG	XK	LINC00528	CD4
SARDH	LOC101060399	SNRNP48	SLC25A6	TMEM79	VNN2	SLC50A1	FAM162B	LOC253805
KIAA0368	CEP170P1	CAMK2B	SLC25A28	TPRX1	FER1L6	KIAA1456	IRS2	LOC284412
ENG	PHACTR4	RETSAT	CHST12	CAMK2N2	MCUB	PKMYT1	MMP27	nme8
HSPB2	GNL1	NDRG1	ZNF733P	LOC100507351	RIPK4	TTPA	FEM1A	CD300A
ERCC5	NDUFS6	SRPRB	GEMIN4	SNRPD3	NHSL2	CCDC69	CASP8AP2	NCAN
KLF1	NDUFA9	PAX5	NCOA6	TADA3	ZNF593	ATP6V1G2-DDX39B	HNRNPR	OR2M2
WRN	MRE11A	GLYCTK	FAM213A	SV2B	LRRK2	CLP1	ZFP2	sost
RPL29	COQ2	C1S	PLEKHB2	ERO1A	ARHGAP25	TUBA8	STX10	ZC3H6
MPHOSPH8	DTNA	SLC6A17	SRD5A3	AVIL	GCN1	ERI1	tctn1	FRMPD1
SF3B1	TLK2	FUT8	CCR2	CDH5	TEAD4	SMU1	NDUFA4	DUSP5P1
PARP12	MAP3K12	IFIT1	KLHL12	SLC12A3	ITPR1	RNF38	BNIPL	CRACR2A
GABBR1	TLR6	KIF5A	PICALM	OR3A1	KCTD11	HLA-DMB	RBFA	NCOR1
POLR2J4	UBE4A	GNAS	MORC4	C9orf43	CDYL2	TMEM161B	IGF2R	OR8D1
LY9	BLMH	CBFA2T2	SUMO1	HCLS1	OPA1	KIRREL	PPBPP2	SMIM15
PLEK2	ZNF318	GFOD1	PDK4	UBA52	BMX	SLC44A5	IFI35	LINC01343
BUD31	SAFB	PTH2	WAC	ATL2	PXDC1	TNFSF4	RASGEF1C	ALLC
ATP5E	TCF15	BET1L	XK	SPIRE1	LMO4	SLC27A6	NDUFS2	ALMS1
MAP4	RFC1	ZNF585A	PRKAG2	SP140	CNTFR	EPHA10	PFDN6	SORCS1
WASF1	PRKAR2A	SENP8	RARS2	ZNF280A	CAMK2G	RAB24	PLCD3	RAB3GAP1
MAP4K1	LCMT2	CPVL	C11orf96	RTN3	SLC16A3	PTPN21	STX11	CPLX2
SDC4	PTP4A3	IP6K2	GALNT8	PTPRE	FAM110B	TGFBI	PAN3-AS1	CDH6
MTMR9	EIF2AK1	FERMT2	GINS3	KRTAP4-1	NR1I2	PFKP	gip	AHDC1
MYO5A	CLCN1	EPS15L1	OSBPL3	MYO16	LIN7C	BSG	LINC01503	GFRA1
TRAK1	THAP12	LOR	PTPN3	CEBPZOS	IGHV3-69-1	TNC	STARD6	CDC34
DNAJB5	ATP9A	FBXL20	PPP4R3A	NOP2	OR2M5	SATB2-AS1	BTRC	GLRX2
DNAJC9	MEOX2	NXF3	EMSY	COTL1	CPT1A	SPHK1	SEMA6B	NLRP4
PKIG	BICD2	KDELC2	PTGES	FUT8-AS1	LARGE1	SPPL2A	PLAC1	NPB
TIA1	HSPE1-MOB4	SH3RF1	RNF6	SRGAP2	VDAC1	KPNA2	CDK13	PHACTR4
SMIM7	SLC4A3	NAAA	SLC25A34	AARS2	UBE2K	COL12A1	DAPK3	dguok
SLC5A3	TSFM	LGI4	SSR4	QSOX1	SLC1A1	DNM2	RUNX1-IT1	LOC100129112
KDM3B	ACOX2	ZNF362	ZNF326	SEMA6A	RPL10L	CPVL	UNG	SMARCA5
ABHD17A	DGKB	CYB5R2	IL13RA2	STMN3	DNM1P46	LOXL1	DEFB121	HMGN5
TRAF4	VCAN	DEPDC5	KAT5	PFKP	CXADR	LHFPL2	IGFALS	GPC6
CETN3	UTP20	WNT5A	VAV2	PTPRD	MROH6	AGTRAP	SGK1	LYZL6
TNNT1	CADM1	HYDIN	GPR84	LOC101929584	ITFG2	MYO1D	CSRP1	LOC100128320
ORM1	ZNF143	FUK	CHMP1B	AZIN1-AS1	ZSWIM5	NECAB3	hps5	TSTD2
CPD	ADAM2	MCEE	FOXM1	IMPAD1	MIR200C	COX11	gucy1b2	TRIP13
ASUN	TNKS	S100P	CD46	LOC100132005	SRGN	FAM162A	CCDC13-AS1	DFFA
MME	URB1	EPHA4	C8orf4	ZNF77	ERN1	GIMAP2	SF3B6	zdhhc22
ZNF787	PPP1CC	REV1	SLC25A4	CELA3B	NDUFAF5	CRYM-AS1	FRMD4A	COLEC10
RSAD1	MAGEA6	MRPS25	ADAM28	PPCDC	ZNF681	LAYN	SVOP	LOC153910
CEBPZ	NDN	SLC30A5	FAM120A	KIAA2012	AOX1	DCHS1	BAG3	SREK1IP1
HK2	GSK3A	CCDC184	CKLF	CDC42EP2	SLC4A4	VASH1	PDPK1	HIF1AN
DUS1L	TBC1D5	MRRF	CLDN18	CFI	DLEU1	PRR11	RBM4B	LOC100289650
PPP4R3A	ADRM1	AHCYL2	MID1IP1	ZNF670	MIR600HG	C19orf33	TMEM87A	INTS5
ZNF330	ABCB7	CHST15	PYURF	CHD2	PODXL	MTSS1	EIF4EBP2	NPHS2
IFIH1	DKFZp686K1684	C1orf131	NORAD	TMEM223	SORBS2	LRRC38	ACTL7A	SLC22A23
ASXL2	RAP1B	KIRREL2	REL	RAD51D	MAL2	SEPW1	SDHAF3	MAGEA2B
BAZ2A	SEC62	SRPK2	SLCO4A1	ANKH	HHEX	LRRC27	DOK4	LOC440867
LOC441155	NARS	NCALD	ARNTL	NLRP6	OXSM	NFKB2	ADCY4	RNF32
RBM28	VPS41	FLT3	CD164	LOC100129406	IQSEC1	DPP10	KRTAP1-3	PPIL2
ZMIZ2	PRG2	S100A8	AGFG2	VAC14	USP53	ROBO4	KAZN	PRR18
SMARCA4	SYNGR2	LRPAP1	LOC101929272	CXorf56	IKBIP	DAP	DENND2A	SLC18B1
TFG	ADAM10	SIM1	LOC101929243	KLF15	CCL3L3	TEKT3	TUBA1B	KRT23
TOR1A	GCM1	ITIH6	TPM4	NAMPT	KCNIP4	SNX5	SETD3	SMCHD1
YES1	MLLT11	TLR7	GIMAP8	ACACB	MGP	C2CD4A	MLANA	OSTCP1
MBD2	TSTA3	GFRA2	LINC00963	INPP5D	C11orf96	SLC22A23	TM9SF4	LOC100131907
AUH	FARSA	MMP27	SYTL1	FAM81A	POLR3H	ST3GAL2	LINC01003	LOC100130924
SUPT3H	OVGP1	CACNB1	ARHGEF15	UVSSA	MIR215	SYNJ1	TRIM16L	SF1
CDC25B	Fas	TRIOBP	PTTG1IP	CLEC2B	NTRK2	TMPPE	FOXL1	ARFGEF2
HERC2P9	PSMA7	EFCAB2	PLEKHG5	FAM71D	BCL11A	P2RX5-TAX1BP3	VWA5B2	LOC100130419
GGT2	STRA13	KCNH6	SNORD23	APPBP2	ELAVL2	KCNV1	CAMK1G	LEXM
ZC3H15	PPP2R5E	NPAS1	TMC5	CEP120	PANK3	MINK1	SMAD7	CABP4
DUSP1	SMNP	mast2	RPS15A	UGGT1	PIGZ	DENND5A	PAX2	TMEM99
NECAP1	CLDND1	ARSG	A1CF	SLC35F5	HNF1B	SLAIN2	FAM19A2	LINC01605
QTRT2	DPM2	taco1	MSI2	GPR156	LOC100996724	ZNF148	HOXD12	IRGQ
RNF10	ARHGEF16	SHCBP1L	SPDL1	C11orf88	FASN	DESI2	AFF4	DLEU1
UBE2K	NOTCH2	CLIC4	WDR44	LOC649294	VIM	CASP5	SIX1	LOC645645
GFI1	GLCE	GNG4	NDUFA1	HLA-DRB4	GLP2R	GPN2	ZNF254	CHRNB2
GPX3	LOC102724528	PSMF1	SLC35F2	KCNA3	CHSY1	IGF2BP2	MAMDC4	ZNF619
THBS4	SUMO1	HERC6	ERCC6L2	TRIM60	CCNG1	COPZ2	IL17RE	OBSL1
IKZF1	VCY1B	ZNF354C	LINC00308	WDR34	CHPF2	CCSAP	SNX20	HMGXB4
SETD2	UBR5	CTHRC1	EIF4G1	HSPB8	TSPAN15	RANBP9	LCLAT1	PAPOLB
RANGAP1	PHIP	FAM222B	UQCR10	LOC101928521	ESAM	KLF3-AS1	HPX	SRL
ATP6V0B	SLC17A7	ADORA2B	POLR2E	ATAD3C	HNMT	MTCH1	SRRM1	HSP90AB4P
WDR60	RNF14	TMEM167A	SP3	MED23	CTSH	HSD17B2	c18orf21	CAMKMT
GEMIN2	ITGAM	SLC51B	FZD5	TSC22D1-AS1	ADGRG6	CLSPN	PRICKLE1	BMP7
DEDD	LOC101929597	ACACB	TMEM214	RBM26-AS1	KIAA2022	GIMAP8	SECISBP2L	LINC00671
PLAGL1	POU5F1	CTSO	AKAP1	PAQR7	TOM1L1	HIST1H2BM	CLASP2	MUSK
OTOF	KDM5C	FAM122A	HAUS5	SOX17	MTMR9LP	CD276	SPATC1	ZNF705A
MRPL58	MAPKAPK3	MATN2	TNFAIP8L1	FLJ23519	NEDD4	UNC5CL	STYXL1	NPFFR2
RBBP7	PARD3	SLC25A18	LILRA5	C2orf78	FSIP2	MTURN	PLCB1	TFAP2C
NISCH	LOC101930416	KCTD17	CTNNAL1	DMRT1	AKNA	WSB2	NPR2	ZNF37A
SMAD2	HIST1H2BC	LHFPL4	WNK3	FICD	CD44	ZNF440	CABP4	FADS1
ANXA6	CNOT4	TMEM134	PSAT1	CTH	MX2	PSMB4	GDF15	UTF1
RGL3	GRIK1	DICER1-AS1	SEZ6L2	ZBTB2	LOC100129112	SLC12A4	SRRM5	Dgcr5
HBEGF	CADPS	PDIA3	SASH1	CYBB	MRPS11	LFNG	ZNF831	CERS4
TOX	ENDOU	UTP11	KRT17	MAP3K14	STOML2	TNS2	ATG7	KIR3DL1
SRSF3	JMJD1C	C14orf180	SYNCRIP	PALM2	S100A3	PRPF38A	LMNB1	TTTY12
ACVR1	CFB	C19orf25	KRT7	KLF5	LRRC25	TBCC	CYP1B1-AS1	LINC00575
C2orf42	NPAT	SAGE1	CALHM2	COX16	MEG3	SDHB	LIPF	GALNT9
SNORA68	CDKL1	AGBL4	LOC101928820	SYT16	PYROXD1	CXCL3	BLNK	ISCA1
TSPAN1	PDE3A	BLVRB	RLIM	HIPK3	MMP12	SMAD7	PPP1R2P9	LOC100144595
HPCAL1	TBCD	HRG	DSE	TLR8-AS1	ZNF600	SVIP	C1RL	ZNF845
TRABD	CDH11	KCNIP3	USP34	CAMSAP1	FGGY	C22orf24	PPP1R14A	LOC642620
EIF4ENIF1	DDX27	SNAP23	LOC101930168	APOE	BTN3A2	SHFM1	HGFAC	IQCF1
CCNJL	S100A3	GPRC6A	STX2	EMC9	IGKC	BAG5	CPXM1	SLC25A19
FXYD6	EPM2AIP1	RGS3	LAMA2	ZNF276	MS4A10	OSBPL1A	DHRS12	KRT16P2
PMEPA1	NOTCH3	c21orf2	CES2	TAOK3	ARHGAP24	PLEKHS1	MUC17	TMEM9
AGPAT3	TALDO1	MSH4	RNF10	CCNL1	RASGRP1	SERPINE1	KHDRBS2	DEFA3
OLR1	COL2A1	CHDH	CYBA	MIR4307HG	EMP3	IFNGR2	GLIPR2	MAGEA6
RSBN1	PMS2P9	SLC6A15	ARMC7	RIBC1	SPRED2	PRR5L	SMIM3	UBAP1
CD164	PIN4	CHRM2	ZDHHC21	OAZ1	VPS18	AIP	EMC1	LECT2
NID2	PTGER1	CD38	FLRT3	STOM	ZC3H7B	FBXL14	PRPF8	ADCY10
RAB35	FCGBP	F11	MIR4738	NFKBID	AFTPH	SLC6A6	SLC6A11	CRLF3
EHMT2	SEC24B	c2orf61	CCNB1IP1	KDM2B	NUDT9	PSEN1	ZBTB17	C9orf47
ADARB1	PGRMC1	prb1	INIP	SMARCA2	PLA2G2D	SLC30A10	znf519	SNPH
MAP2K5	SRSF8	HIC2	USP18	STX10	LIPH	LARGE1	SYBU	MOSPD3
HBE1	DDR2	ZNF81	USP21	IL2RB	LOC107987457	MNDA	BMP7	ZC3HAV1
RAB6B	API5	SPECC1	PMCH	LARP1B	ASRGL1	LYPD1	TULP2	HAPLN4
SEPT4	GUSBP11	CLDN1	CMTR2	RPL23	RNU5F-1	NIPSNAP3A	MSI1	CYP26B1
UBAP2	GPR31	CMTM6	MUC4	ZNF267	VIL1	CTSH	BMP8B	LINC00906
PSMC5	SATB1	F2R	SPRYD7	WDR54	ELK3	CD2	GABARAP	FAM155B
GSS	CLTC	HSD17B1	PDP2	NFE2	GLRX	BTBD7	GSG2	SCRT2
TMED5	FARP1	CNOT10	TMED9	TIMM23B	METTL14	DAGLB	DBNL	NTF3
OSGEP	NEFM	ATP6V1G3	P2RX7	MKI67	MAP4K1	FPR2	CCDC28B	MYH14
KLF3	CNKSR1	KRT25	RAVER2	SERF1A	F5	SLC25A43	REG1B	LOC100132474
URGCP	ANKRD46	RIPK2	PTPN1	PRB3	GPAT3	TMED9	SOCS2-AS1	OR6B2
TRMT13	RIN1	TAF4	RASA4B	LYPLA1	SUOX	TCF19	DLX2	MUC1
XAF1	VWF	HLA-DRB3	ADGRG3	HMGN4	CCDC93	SORBS2	fjx1	LCE2B
SNUPN	NRF1	FOXO4	VPS13C	CLEC4D	SHC3	SERPING1	LOC101928602	ASTL
METTL2B	CLUL1	TLDC1	MIR1236	SRRD	PPM1B	TIA1	GPAM	SH3D21
TFAM	CNBP	FRY	TGDS	LINC01420	SIGLEC5	HNF1A-AS1	SLC3A1	ZNF394
ANK1	THPO	PRICKLE1	C3AR1	URM1	EGR3	SIGMAR1	PRCP	CCDC181
TBCE	PTENP1	FUT11	SYNPO	DOHH	WDFY4	ASPHD2	LOC400043	ST7-AS1
ZFR2	DLC1	IL18RAP	SLC25A11	GPR22	NCOR2	CLEC1A	LOC100506470	LOC100130417
SYNE2	SUMO2	TP53I3	CNRIP1	WWC2	MRRF	BRCA2	PROM2	ESPN
MAGOHB	RGL1	NDN	GPR65	DHRS2	PPT2-EGFL8	SAMHD1	TBL3	IL19
DR1	GRIN2D	MYO1F	NEK6	IZUMO1	PXMP4	NME7	MATN1-AS1	LRRC52
CD209	MEIS2	CES2	DNASE2	MYADML2	GEM	SEMA6B	UST	CALML3
VIL1	COQ9	HSD17B6	FTH1	TPGS1	WIPF1	RGS2	OTUD3	TNKS2
FCGR1B	SEPT10	LEAP2	USP45	C10orf62	PATL2	TCTN3	RNPEPL1	LOC100128551
CXXC1	CEP250	DCT	ABLIM2	C11orf58	TRAPPC10	GIMAP4	COX4I2	GRID1
CFHR1	QKI	LDLRAP1	RNASEH2A	NDUFAF5	IRF2BPL	TPX2	KRT31	CTU2
TXLNG	MAN2A1	DNAJC12	LIN7A	STIM2	CLEC6A	RNF144A	tdh	TXNDC17
PSMD3	HUWE1	TEKT5	KCNK6	ALB	ADPRM	ZNF577	ADH7	FAM3A
TTC31	MLX	ZIC4	LAP3	ZNF770	HYOU1	CDKL2	KDM4C	FCRL1
OTUD4	NMT2	C15orf52	IGF2BP3	GLI4	LRRC2	STARD7-AS1	BCAR1	HCP5B
HEATR1	SLC23A2	SLAMF8	ZYX	ANGPTL2	SPDYA	BEST2	SYP	CLASP2
ACHE	TOPBP1	TMEM99	OIP5-AS1	POU2F1	EPB41L3	SLAMF1	TSPAN10	PRKD1
PPT2-EGFL8	LINC00597	ZMYM3	MAP3K3	C9orf62	HTRA4	TMEM134	DEPDC4	KCP
RRP7BP	LINC01587	ALK	AGRN	MAPK10	KIAA1109	PTPRG	CENPJ	LRRC25
KDM6B	MTAP	HOXA6	PAQR8	TGM2	NXN	LPAR1	STAC3	DAOA-AS1
ERBB2	OLFM4	slc2a5	CFHR1	NAA16	IQGAP2	FZD7	GRIN2D	TMEM190
MIR1204	INPP5D	GDNF	AUTS2	KLHL15	YTHDF3	MT4	LOC284294	WDR62
TOMM34	CCNO	hivep1	RRM1	CXCL3	NHSL1	NFYC	MROH2B	TAS2R19
SLCO4A1	GAS6	FAM204A	VIL1	MRPS12	ACOT9	C15orf38-AP3S2	ACP2	COL23A1
BCAT1	FUT6	PBOV1	WDSUB1	SNX31	FCAR	PTEN	GNRHR	ORAI1
TMCC2	GTF2H4	Dio3os	C1orf112	MAFK	TM4SF5	MAP3K5	KRT76	OAS2
RIF1	SPRYD7	BAG2	ASS1	TNIP3	OTUB2	PLEK	SMG7	RAB11B
CES2	SCGB1D2	CCDC6	CENPI	GUK1	FBXW4	OSTC	SCN1B	ALDH3B1
PMS2CL	TGIF2	GABRB2	TIFA	NDUFV3	C2CD2L	PGRMC1	kctd13	AIMP1
ADAMTS12	F8A3	BPIFB6	KIF11	UBAC1	F3	AUH	CLEC10A	ATP1B2
DCTN5	PRKG2	TSR2	KLF13	DESI2	ATOX1	GAL3ST4	TTLL10	HOXC4
POP5	REG1CP	DSC3	GABARAPL2	KLB	MED20	KIAA0355	ZNF146	MTFR1L
MTHFR	CDK5R2	GEM	SYNJ2BP-COX16	LLPH-AS1	RNF122	RSBN1	B3GNTL1	LOC100130950
SRRM2	PRKCE	UBE2A	GIN1	WBP1L	RIDA	MRC2	atxn7	TGFA
EYA4	RAPSN	SMARCD3	SHANK3	MARK3	ARHGEF12	SGMS1	AK8	COLGALT1
TM9SF2	PRPS1L1	FNTB	LINC01000	CD68	HIVEP2	FOXP1	RNF38	SH3RF3
PIN1	PTPRM	TMEM165	CIITA	WDR26	DERL3	SLC11A1	mrpl52	prkcg
CBX6	UNC93A	TRIM9	TSPAN3	IFIH1	CXCR1	AURKA	NXF3	HIST3H3
NBPF26	CYP17A1	VEGFC	AUP1	LGALS1	G6PD	ADGRE3	CPAMD8	ANKRD2
EHD1	SOX1	OR1F2P	TCF19	SLC41A1	RAB3A	ZG16	IGHV4-34	SCAMP1
AKT2	IL9R	FER1L6-AS1	CPA3	SCRT2	EML3	PP12719	PHLPP1	C2orf71
AGGF1	KLF10	KCNK4	CDC20	MGC15885	UBE2D2	ADIPOR1	S100G	iqsec3
SSTR1	IL1RN	FBLIM1	CEP170P1	CITED4	ENO1	FAM219B	FGF10	BICD2
FLOT1	C9orf16	TICAM2	CPVL	PDE4A	TEDDM1	GJA1	ZNF511	TRMO
MPRIP	UTRN	CYP1B1-AS1	IL11	LIMA1	RAB17	CALCRL	NCDN	GCKR
DIO2	BCKDHB	P2RY2	CYP2B6	HELB	BMP8B	ZNF749	TBX2	PSG1
IMPDH1	RB1CC1	NDUFB11	PTGDS	FLRT3	INPP5A	TAS2R5	RGS12	SMOC1
ALDH6A1	FOLR1	NAP1L5	ARFGEF1	C6orf48	CHMP1B	DAGLA	tmem245	SLC29A2
CAPZA2	CDK18	ODF1	EIF5B	RABGAP1L	FAM103A1	RABL2A	TTC23L	NRGN
HIST1H2AJ	C14orf79	ADORA2A-AS1	CREBL2	TMEM9B	XYLT1	ZBTB18	FBRSL1	STMN4
RSU1	SERHL2	PPP2R5E	MIR7703	CHRNA2	ZFP91-CNTF	LSM11	CORIN	KLF12
MIR636	GLRA3	NOSIP	TEN1-CDK3	POLD3	LCK	NET1	SYT12	AWAT1
IRF5	SRF	ACSL1	ERLIN1	PRB1	ST3GAL2	KMT5B	NT5C1A	CCDC88C
GABRQ	DZIP1	PDIA2	TAF11	DGCR6L	MYDGF	TICRR	TMEM11	API5
KRIT1	SPC25	MAEL	ARHGEF10	ALG3	IGHM	MIR31HG	DCP1A	CTPS2
INTS3	CILP	SIRT5	EZR	CRTC3	ZNF706	TOP2A	GLP2R	GPR31
ILVBL	DPY19L4	ROPN1	MEAF6	HAUS6	CALCRL	EYA3	TXLNB	ANKRD36B
LOC254896	IRF1	C17orf49	ABCB7	POLR1D	HSD3B1	MED30	PRKAR1B	IFNB1
DENND2D	GPR78	OCEL1	KAT6A	LRIF1	FGF9	ECT2	BACH2	NORAD
PADI1	KCNK2	TMEM208	SUCLG1	COA7	GPR84	BAP1	IDI1	ZNF680
TARP	ENPP4	KIAA0907	PPTC7	TREM1	RNFT1	UBE3A	TRAF5	TRMT10B
CHPT1	SLC18A2	c9orf64	FOXA3	AP3S2	SLC25A12	ACKR1	MAST1	CPSF4L
NRG1	PTPN13	CCDC7	BAG2	GCC1	KIAA1456	MEI1	LOC101928020	TMPO-AS1
CTPS1	CGB1	NDRG2	IL1RL1	PRAME	C6orf62	ZNF607	RHPN2	CDX4
HECW1	COL8A1	TIFA	NCK2	CFL1P1	HLA-DOB	HUWE1	calhm3	SYNGR4
LOC101930416	IDH2	MLX	BASP1	CPT1A	SELL	KIAA1524	PNN	NLRC5
MARCH6	NR1D1	RARRES2	TMTC4	NOL10	LINC01000	ZNF606	S1PR3	GDPD4
SAP18	UBE2E3	CALD1	HSD3B7	DENND1A	FAM46C	TRAPPC3L	DDO	IGF2-AS
PSEN2	CCR6	SPATA20	KLHL24	PEX2	IL10RA	GNS	ZNF552	OR5T2
TTC13	POSTN	PPP1R26	CDK19	TRIM11	SLU7	SYS1-DBNDD2	KCNK7	OR8B8
CD84	PIM1	NCF2	TTK	C2orf69	EIF5A2	NAV2	DLST	PKD1L2
HMCES	ADD2	NMD3	NAT2	HDDC2	LAX1	THBD	PELO	NR5A2
CHMP7	STEAP1	CTBS	SNORD10	NEFL	CLNS1A	TBXAS1	PLBD2	MRS2
GZMH	SLC26A10	MDM1	CHRM3	BNC2	TLN1	PLA2G2A	LOC101927660	TMEM201
VAT1	MARCH7	HEXIM1	NAV2	CASC4	ARIH2	CDH3	DCST1	RSF1
PMS2P8	ACAP1	COL5A2	FAF1	NKAPL	ABCC1	WAC	HNMT	SYNPO
C2CD3	MAP2K2	cpeb3	LRRFIP2	NXF3	PDHX	VPS72	DHRS7C	SLC4A8
LAMTOR5	HRAS	ZBED1	CASP10	BTRC	CHAC1	PTPN9	SMIM7	WNT7B
ASIC1	PRM1	APBB3	IL26	CPSF1	NFAM1	RAMP3	CLSTN2-AS1	STAC2
ZNF783	HLTF	GRM7	RBFOX2	SNN	ZNF558	DLAT	REST	PTK7
ATP11A	DHX34	GAB1	RAB13	FETUB	YWHAQP8	TRAF3IP2	mrap	SDHD
SMPDL3B	KDELR1	NCL	IL18RAP	ARL6IP5	SBDS	GAS2L3	F12	GSC
C12orf29	ITM2A	ASCC2	AMER3	CES2	DAPK2	MTX2	GNPTAB	CIRBP-AS1
PHTF1	FAH	GM2A	BRD4	METTL1	SLC22A23	VPS51	NEK9	NCAPH2
SUN1	SKIL	DLX2	FCGRT	C15orf48	PFKP	SNX27	BHMT	HES3
ENO3	SEC14L2	JAML	PCBP2	NACC1	GHITM	NPY1R	PTPRK	SYN2
USP46	CCDC85B	PMP2	PGM3	PROSC	HIGD2A	TST	DDX51	CYP2F1
LINC00623	ATF5	REXO2	WDR41	GMPR2	SFRP2	PKD1L3	FAM182B	KCNJ5
PAMR1	KIT	SEMA3G	MBNL3	TAF1D	PDZD3	ANKRD62	ADAM20	ankrd40
GAS7	SLC35D1	ECHDC2	ZP2	KCNJ8	SUPV3L1	TIE1	PLG	MTF2
EIF3M	POU2F3	TOE1	WSB1	TTTY12	LMCD1	CLNS1A	LINC01314	DEFB128
BAG2	SLC2A1	DARS	EVI2B	GNGT2	PTCH2	ZNF385D	STK33	HPYR1
PAFAH1B1	UBE2D3	PIK3C2B	CCDC28A	TNFRSF19	ETFB	PANK2	LOC100505918	ATG5
SNORD83B	BTNL3	PSMA6	HMGCS2	TADA2B	PLEKHM2	PKHD1	PARP1	RUNX1
ZNF587	PGC	RAP1GDS1	CHDH	ZKSCAN1	ABL2	PPP1R13B	rhov	FLJ45482
ABR	SSTR3	LHX3	SHBG	TSPAN31	PTP4A1	KRT34	PITX1	c17orf62
PAK1IP1	CDH2	PBX1	UPK3BL	DCDC2	ZNF415	SYDE1	UMOD	TNFRSF8
UBE2D4	LINC00847	ZNF397	FAM127A	SULF1	EHBP1L1	ID2B	HNRNPH1	AFMID
RSL1D1	RXRA	ADCK1	CSNK1D	DNAJC30	CLCN4	GADD45A	CMTM7	GABRD
SPRY1	CLK3	REG1A	TLDC2	SLC9A2	C4orf19	MMP10	LOC101927759	IL12B
P2RX7	CCT4	ATP6V1C1	FAM57A	HAO1	PP12719	ZNF575	TMPRSS2	HSPA4
TRAC	TOB1	DNAJC14	CMTM6	SEMA3F	UGGT1	DHX58	NEU4	TMEM209
KLHL36	MMP9	ALDH4A1	SCAPER	TMOD3	LIPC	ZNF702P	TMEM45A	ZNF778
RGS6	LGALS3BP	arhgap35	UBE2J1	SOD2	LINC00910	BGN	abcc1	ZNF436-AS1
RNF130	METTL1	MMP12	MAP4K4	APLN	GPR68	NUSAP1	NTNG2	FCER1G
IRF8	XIST	GPR158	MCRIP2	WNK1	CCL3	GGCX	ASGR1	CNOT2
MCM4	RLBP1	VIT	ELMSAN1	PAPSS1	TTLL4	PLEKHG1	LPCAT2	CDAN1
HIPK2	SNORA29	ARR3	SYNGR2	WDR6	THSD7A	SMG9	SIVA1	NDST2
PRPF40A	DMXL2	CCDC185	BIRC3	C4BPB	EFEMP2	KIF2C	MRPL14	ADAMTSL1
RPLP2	ADAMDEC1	TIGAR	DMXL1	GOLGA7	DYRK3	SERINC5	lingo3	CCDC189
IL6	ADD1	C8B	ST3GAL5	PLEKHO1	REG3A	LRRC19	IRS1	B3GAT1
CSNK1G3	ERCC6	UBR1	DKK2	TMPRSS11F	CABIN1	CLDN4	MB	EFCAB1
LYZL6	FOXN2	OSTF1	AFG3L2	IFNG	MIR103A1	TBC1D10A	BIVM	RASGEF1C
TRIM14	RCBTB2	SLC30A10	LOC154761	LOC221814	AVPR1A	COPA	TOM1L2	CCDC102A
WARS	TCF12	CHST11	ST6GALNAC5	NRSN2	SAA1	TMPRSS15	LOC101927377	JARID2
INE1	TAB1	BDH2	NRDC	LBX1	SLC20A2	PROC	FTH1	SDC3
ID2	TFDP2	SNX15	MIEN1	IQCK	GUCA2A	PDIK1L	TMEM200B	PCDHB13
EHD2	PEX13	AHSA2	MTCL1	GUCA1B	FSCN1	ROS1	LACRT	ODF2L
NOL4	P4HA1	REG4	TRIM21	TCN1	CYP1B1	ZNF19	OSBPL10	FMR1-AS1
HERC4	NRXN3	SFTPD	DPY19L4	FANCC	ADCY7	PGC	QPCT	TFPI
IL13RA1	MUC2	LY6H	UBTF	HFE	KLHDC3	FRY	FAM201A	GRIK1
CECR5	CFTR	IQCG	TLR4	ZNF415	KIF16B	ZNF397	LOC100507547	RAB33A
FOS	TIA1	PGM1	RASGRP3	TIA1	KLF5	NEU4	C1orf53	KIR2DS2
CLSTN2	FLOT1	PCSK4	CALM1	CRLS1	LILRB3	RNF7	NDUFB7	HIST1H3E
NKRF	LOC101930303	TMEM200A	ZNF746	PRSS37	CHST2	JUNB	SNRPD2	HMG20B
AQP1	POLR2F	UFSP2	GDI2	LINC00152	GPR176	PPP1R36	FCN2	KRTAP19-7
NBPF25P	SERPINI1	scube3	MAML3	GOLGA2	AKIRIN2	GALK2	CACNG5	ZNF99
CEP192	SERINC5	RPL39L	C9orf40	GDNF	SLC30A4	LAMA4	TAF1A	PRPF4B
LINC00342	ATP6V0E1	CLEC4M	FAM175B	LOC554207	LAP3	PRKACA	RBM17	Pramef5
PGAM1	MAP2K5	PCDH15	ZBTB37	CDK9	PPM1K	ZNF232	CERS1	ZNF420
ILF2	SLC19A2	SVOPL	TANC1	GOLGA8A	RAMP2	TMIGD1	BEST3	GAL
FUT8	SEMA3F	ADAM11	GABPA	TGFBR1	DPP8	SLC17A4	PAN2	ATP2A1
TTF1	ITSN1	COX7C	TRAPPC6A	CLSPN	TFB2M	TFE3	C11orf63	TSPAN14
HEBP1	SASH1	C19orf73	STX11	SELE	NR5A2	RAI2	COMMD3	pik3ap1
YARS2	SEMA3E	LSM14B	MMP28	UBE2D3	ALDH6A1	POP4	FN3K	CCZ1
TELO2	KLHL4	HLA-DRB1	DLGAP1-AS1	MIER2	CLDN23	ADGRG3	RAB10	RNASE13
IGHV3-75	DPY19L2P2	NPY5R	TACSTD2	OVOL2	SEMA6B	MARCH8	POLR2L	GABBR1
RPL3	DEFB1	SVOP	GCLC	UMODL1	CKLF-CMTM1	CREB3L1	WNK1	PFKFB1
PPP2R1B	IMP4	HNRNPL	POLR2H	ATP5F1	ARHGEF1	FUNDC2	FAM193A	C6orf10
MARCKSL1	RPL31	TMEM263	TMEM184C	RPL23AP32	TMEM254	ARHGEF18	FXR1	ANKRD26P1
RRP1B	ZNF154	SLC24A4	NFYC	FAM153A	LPGAT1	SELM	ZP4	PDDC1
PYROXD1	CDC34	CS	FBXO3	LOXL1	GLOD4	RBM24	BTBD17	OBSCN
CNOT2	RNASEH2B	VTI1B	PDS5A	PCDH7	GIPC2	WWTR1	PSMA3	TPP2
GGCX	XPO6	RTN1	TBC1D19	SBDS	FKBP4	RAB3C	DYNC1LI2	SERPINF2
C18orf8	MIF	CAMK2G	RGS14	DRICH1	SPNS2	SLC15A3	SYCE1L	ZCRB1
DDR1-AS1	GJA1	KCTD12	DHRS11	MS4A7	DLD	HUNK	PGBD2	LINC00632
SIGMAR1	ARHGAP29	ITIH3	HLA-DRA	MROH9	ABHD11	C7orf31	SYCE1	HAGHL
MBD1	BTBD2	CNIH2	WNT6	GMFB	TMEM80	OTUB2	HSD3B7	SLC25A17
ID3	ZW10	ABCB1	LOC101927027	KHDRBS1	OTOP1	APLP2	DERA	GSDMA
CCDC91	RLN1	TMTC1	MIR3945HG	IFT140	TMED9	PIK3R1	HSPB9	tcf23
GDPD2	ASNA1	MTMR8	BCL7B	LOC100289230	AIFM3	RABL3	CFAP74	CHRM5
CXCR2	RGR	MRPS21	PRUNE1	BDP1	LOC731157	FAR2P1	PLEKHH2	sbno1
LGALS8	TWISTNB	EYA1	EHMT1-IT1	CCZ1	GLTSCR1L	FBXO36	CLIP3	KCNH1
MMRN1	LOC101930322	DNAH12	HIST3H2A	LAMB1	METTL7B	RAF1	ZNF264	PLG
SERPINA1	LPCAT1	ARMCX3	CCL8	KIAA1191	CCL18	MAP3K12	KIF4A	GTSE1-AS1
MCCC1	RBMS3	CLEC7A	SNN	ADRA2C	RNF32	ARHGAP11B	SESN1	ZNF735
HPSE	SUZ12	p2ry11	C11orf54	KIF4A	CNIH4	DESI1	DNLZ	TRIM10
MIA	TXNL1	LUM	REG1CP	ZNRF3-AS1	APPBP2	FOXD2	ABHD16B	LOC101927759
HNRNPR	TBX1	DBN1	INPP5A	NELL1	IL18R1	CACNA2D2	TENM3	PAQR3
SORL1	LRRC17	SPIN3	IRF9	PAGE4	ADGRV1	SPARC	PPARG	CATSPERG
SH2B1	CR1	KCNK5	LOC105378948	ARMC7	GNA11	CHML	PRKXP1	ARHGAP20
SEC14L1P1	PWP2	THEMIS2	IL33	MSH3	KIAA0196	COA7	FNBP1L	TNXB
RPL35	CCDC22	NBR2	TMEM158	RELB	ZNF3	C16orf72	C6orf15	SLC19A1
RALGAPA1	SETD1B	SH3BP4	ORMDL1	ATF7	IL11	MYO1F	SURF2	LOC100131101
GAPDHS	DGKG	TNFRSF6B	BRCA1	MXRA7	SLC7A1	CHRDL2	NUDT13	OR4D6
NARS2	AMH	FUT6	PHLDA2	PLCH2	PAFAH1B1	SPSB3	INGX	SYCP1
USP16	BCAT1	SLC38A4	ITGAX	RIN2	ARHGAP9	BCO2	CNOT7	IRX4
CACYBP	HTN3	MAFF	KIAA1524	TMEM199	SNX7	SLC30A1	COPS5	NAT10
IRF2	SFPQ	ZNF439	LOC286121	KIAA1551	MPP7	C1orf43	TTF2	CELF5
MMP14	SLC9A3R2	BET1	G0S2	SSNA1	OXSR1	CUL7	SELENOP	CNOT7
RPUSD2	LOC101929087	FOXF2	CANX	PCDH10	MFGE8	NELFB	ANKRD26	SEL1L2
UBE3A	PTGER4	TYW5	STRADB	RCC2	CLU	ARMC7	RANBP9	EYS
POLRMT	PUM1	GNG7	TMEM59	HIST1H2BK	LOC100508226	TTC28	FAM217B	GNB3
C1orf35	IFT27	syt17	SRP68	ERLIN2	SLCO4A1	CFH	MGAT4A	GGN
PAX8	RAB11FIP3	RP9P	SULF2	CIB3	MIER1	LINC01165	RAB3GAP2	NUGGC
ATPAF2	CENPE	ADAP1	SLC27A4	CCNJL	MAP2K7	WDR20	WDFY4	UMODL1
RDH8	MLANA	PDLIM5	CDK2AP1	PALM2-AKAP2	ELMO2	VAMP5	ARHGEF16	pom121
[truncated: 17,840 more rows]

## Sheet: DEGs Other
GSE66494	GSE76807	GSE17548	GSE93606
REG3A	DCAF1	ASPM	CSTA
S100P	TNNT3	ANGPTL6	TXN
CELA3B	C8orf4	TOP2A	CMTM2
KIFC2	BAALC	NDC80	SF3B6
UPK1A	IGFBP6	KIF18B	S100A12
CTRB1	PTRF	TTK	S100A9
CSE1L-AS1	TRMT61B	CXCL14	S100A8
ASMTL-AS1	LAMB1	RACGAP1	BLOC1S1
PNLIPRP2	CD8B	CCNA2	ATP5E
REG1B	ZNF658	CCNE2	C14orf2
DHRS2	ZNF701	KIF14	RNF113A
FOXR1	RABGAP1L	LPA	MYL5
CROCCP3	ACAP3	CENPU	SMG1P3
ZNF845	PRRC1	CENPW	PYCARD
GNG13	ABCA10	CAP2	CMTM1
FGF7P6	SYCP2	CENPF	LNPEP
CPB1	IRF2BPL	NCAPG	ATP5EP2
LMO7DN	ZBTB38	HMMR	RBP7
PCBP1-AS1	KLF5	PZP	TAF15
CELA2B	RNF138	KIF20A	RPL26
MKL2	CBR3-AS1	ECM1	NOP10
CCDC71	FXR1	FCN2	NPIPB5
RGMA	TCEAL9	NEK2	TXNDC17
THEG	PANK1	CAMK2B	HSBP1
OR4C46	CCNY	CPSF3	SUB1
USP6NL	JAK1	CLEC4G	ANKRD17
ALS2CL	HMGN5	NUF2	PLBD1
LOC101927948	TCEAL1	ADAMTS13	AIF1
NLN	ARID4B	RCAN1	HNRNPUL2
HNRNPU	ZNF181	FBXO45	SMG1P5
CAMLG	KCNK6	DBH	BCL2A1
DIAPH3	BRD4	DLGAP5	TMA7
CIDEA	GPALPP1	NUSAP1	DBI
FGF7	NFIX	AATF	LSM10
PLIN1	BBS7	CRHBP	SATB1
ATG9B	ZNF99	MYOM2	NAA38
CPA1	GMEB1	TNFSF4	HNRNPU
IFNAR1	DCUN1D4	FCN3	SYNRG
DNAH1	CA12	NBAS	CARD16
PNLIP	MAPT-AS1	SHBG	RPL36A
KRT13	MAN2C1	CLEC1B	UTRN
SUV39H2	CSRNP3	EFCAB2	SMG1P7
SLC30A6	SLCO3A1	TMEM27	MYCBP2
PRSS1	RAP1A	NGFR	S100A6
CSNK2A1	NSFL1C	LCAT	NBPF19
PAPSS1	DST	DUXAP10	USP24
ARHGAP1	SCRN2	ECT2	PUM1
RABL3	CPN2	ANLN	RABAC1
JAKMIP3	AR	CENPE	PFDN5
C14orf169	C2orf27A	RRM2	RAB32
SOCS6	HK2	CDC20	TSPO
FAM95B1	IFT81	CDK1	NDUFB6
UTP11	HAUS6	BIRC5	TMEM91
ITLN1	BAX	KIF2C	UBL5
LOC146880	RHOF	COLEC10	GNG5
CYP2D6	CDH19	ZFP69B	TMEM59
ADAM10	RAD23A	FAM65C	C17orf62
YME1L1	SLPI	LIFR	TBCA
HDAC2	UBE2Z	STAB2	TRAPPC5
LOC105376790	DIAPH3	ALMS1	OSCAR
TMX4	SPRYD7	ROBO1	HNRNPH1
PFKFB3	NPNT	RBBP5	HNRNPA3
ZNF205-AS1	KHDRBS1	PSMD4	RNF130
ZBTB3	MYLIP	FAM72A	ORM1
LRRC42	DEPDC7	CDKN3	SNORA70G
PANK3	IMPA1	CCT6A	C20orf24
FBXO22	EFCAB2	BUB1B	LAS1L
NSUN5	IGFBP5	SNX27	UQCR11
CYP11A1	PTPDC1	RAP2A	PTPN1
WDHD1	ZNF10	KIAA0101	ATP8B1
SOX4	KLC3	GPR158	NONO
NRBP2	TRIP11	CFP	KLHL6
SAV1	TEKT4P2	E2F8	PSMB3
UVSSA	INHBA	KIF4A	PDXDC2P
FOXC2	ASIC2	NDRG2	FLJ11710
LOC100507412	ACVR2B	STIL	ZNF428
TAC3	DOCK7	CENPBD1P1	LILRA5
DENR	TANK	CDKN2B	BID
TRIM59	EIF4G1	CDHR2	CDA
TANK	MAFA	STEAP4	RAB11A
FAM95A	ERVH-4	FAM83D	DDIT3
PXN	PPP4R2	MKI67	ARPC3
UTP15	MAP3K8	BUB1	COX5B
APBB3	STK17A	ENAH	PGLS
AP3M1	SRRM3	MIR6743	PGLYRP1
LLPH	RPL10	C21orf33	AURKAIP1
LY6G5C	POMZP3	MELK	IGBP1
SMURF2	MATN4	HTATIP2	FOXN3-AS2
UEVLD	GLG1	CCNB2	METTL9
TDRD10	STK3	GTSE1	GPATCH8
SLC35F5	FAM19A4	LY6E	LAMTOR1
IKBIP	TMED4	PRR11	RPL7
SEC23IP	SLC22A18AS	TBXA2R	BOLA2-SMG1P6
FAM193B	TOP1	STOM	GIGYF2
EXOC5	LYPD3	PLOD3	YPEL5
DNAJC21	CEBPA	PRIM2	FUBP3
THBS3	UQCRH	RUVBL2	RBM26
YTHDF3	FAM133B	SUCO	HNRNPM
NR4A1	ZFP82	EIF2D	RPL26L1
EIF2S3	SMARCA5	VPS45	CLINT1
NBN	CYB5R3	MIR6884	NEO1
PILRA	VRK2	ASPG	HAT1
RAD23B	HDGFRP3	TNFAIP8L2-SCNM1	LIN37
PCDHB9	PCDHB15	TROVE2	GLG1
RGS11	LUC7L3	CEP350	NDUFB3
ZFP36L1	RPL23AP82	PTH1R	MTSS1
POU5F1	HCG25	NR2C2AP	NFE4
SMAD5	TIA1	PTPRS	NDUFB1
HDAC10	WRB	SMARCA4	UBAP2L
DCAF12	TMEM239	CYP1A2	PLEKHA2
SRFBP1	PDGFRL	R3HDM1	SCAND1
TLR1	HDGF	SPDL1	HMGB2
TBL1XR1	NECTIN4	KDM8	RPS19BP1
STK16	PRSS23	HGFAC	SDHB
MDH1B	CCAR1	EZH2	QPCT
TMEM184C	IMMT	GREM2	HIST2H2AB
CCDC43	KCTD11	OIT3	DCAF8
SCUBE2	SLC26A4	PRC1	MED11
EIF3C	UBXN7	XPO1	NBPF20
PI3	RNF146	CDCA3	LAMTOR4
WDR3	BRMS1L	CDCA2	SNORD64
ZDHHC11	SERPINE1	CENPL	TMBIM4
ZNF670	HBS1L	PBK	GPR52
PISD	LINC01296	METTL13	UFD1L
ADD1	SLC6A13	MND1	CD58
LRFN3	XPA	C7orf25	FCGRT
PHAX	BHLHE22	MFSD2A	COX7A2
RHOQ	C6orf203	BMPER	CEBPD
STOM	DNAJC3-AS1	CCNB1	WDR33
GXYLT1	SUMO1P3	CDKN2C	C18orf32
RAB18	METTL15	ATP2C1	PRRC2C
LMAN1	HNRNPUL2	CDH19	BST1
LRR1	SFN	IL1RAP	CEBPB
B9D2	NAV2	TBCE	SRP19
TMEM139	RXRA	H3F3AP4	MBNL1
ACCS	PSMG1	AVL9	NBPF3
CENPT	PLP2	C5orf34	HN1
MAGEC1	BRD3	PTTG1	SLPI
CCNL2	SCARA5	WDR12	ARRB2
SCARNA17	TRIM16L	CLEC4M	TMEM120A
TMCC1	SNRNP27	GSTZ1	C9orf16
TMED2	CCDC102B	GPSM2	PSMC6
MAFA	ZNF107	MAPKAPK5-AS1	FNBP1
AGAP3	HLA-DMB	NPM1	USP40
TCF20	GTPBP1	PSMG3	HSP90AB2P
MED10	KRTAP19-1	SGO2	PKD1P1
CHMP4C	SCP2	LOC100288637	LCK
ZNF267	NKIRAS1	HELLS	WDR82
SEC63	FLJ20021	KIF11	NCOA3
FAM199X	ZNF354A	UBE2T	IFT20
GPSM3	DDR2	MIR1236	AKIRIN2
HSPB9	DZIP1	PUM1	TST
ACTR3	CBX6	ADAMTSL2	SART3
KCNIP4	EFEMP1	CDCA5	PTMA
TANC2	PTGS1	ZWINT	GMFG
ZNF561	CAMK1D	SNRPA	NPIPA1
M6PR	POSTN	GINS1	TAF12
KIAA1161	OGG1	UBE2C	PMS2P9
PAM	LINC00337	GTF2IP4	FITM2
FOXA1	RC3H1	ZNF322	PCMT1
MESDC2	OSGEPL1	PHF14	FUBP1
BCL10	NAPG	DNAJC13	ARHGDIA
RUSC1-AS1	PPME1	SETDB1	CBX5
JADE3	AKT1S1	PSMB4	TNFAIP6
APH1B	ZFP91	CETP	NPIPB9
HEMK1	PFDN5	HJURP	RNF181
BMP3	HSPBAP1	FANCI	ZNF467
HBA2	RAB14	DHX35	SF3B3
SYNGR2	SPRTN	C1QTNF1	NCKAP1L
CIDEC	SMKR1	GPR83	CTCF
HOMEZ	PIAS4	RSRC1	SMARCC1
DIRC2	PINK1-AS	IGFBP3	VBP1
SCAF8	DCAF17	RAD51AP1	TFCP2
BEST4	KIF20B	PHYHIPL	ZFYVE26
MKNK1	SLC29A2	FAM83F	COX7C
PTGS2	FRG1CP	APOF	HNRNPA2B1
MPZL1	OXSR1	SMPD3	METTL16
PDCD4	FAM210A	MCM8	CDR2
TM9SF4	GMNN	EBF2	KLHL3
ZBTB45	TAPBP	PCGF1	YLPM1
TMX1	DNAJB4	E2F7	NLRP12
LGALS12	MAN1B1-AS1	KNL1	ERMP1
TMEM127	RABEP1	FXR1	COX6A1
PAFAH1B2	NBPF22P	CKAP2	RPL21P28
ALG13	SNX27	IGFALS	BAZ1B
POTEM	CCDC126	DSTYK	CA4
LINC00265	PUM1	MIR15A	CNOT6L
SCARF2	DIAPH1	XPR1	TRIM68
PHF5A	HLA-DRB1	USP49	ST20
FLCN	DIDO1	CEP55	BCKDK
RNFT2	PDZRN3	C10orf88	DDX46
ADIPOQ	PLEKHA3	DDX39A	SLC5A3
CYP4F11	NEK4	WHSC1	ANXA3
PI4KAP2	MXI1	DTL	HMBOX1
CROT	CCDC90B	LPAL2	CSNK2A3
PPIC	MRGPRF	TBC1D16	MIEN1
RSAD1	AHNAK	KBTBD11	MMP9
HSP90B1	ZNF326	NUPL2	MIR22
ANXA4	SLC39A3	LOC101927972	AHCYL2
GTF2H1	ZNF594	APOA4	RRP1B
ABCE1	EIF3F	EPHA2	CHCHD2
ZNF644	FAM173B	STAU2	FAM150B
USP46	NEXN	AGO1	C1orf147
NUP210	CRLF1	EPO	SCARNA17
CCDC90B	SH3BGRL2	IPO9	THAP5
SLC25A43	AGO3	JDP2	GTF2B
PLCG1	FRA10AC1	DENND5A	DGAT2
GRN	CCPG1	VIPR1	ATP5J2
MEF2D	CCDC34	CD5L	POM121C
KLHL5	PGM3	RPS6KC1	TRIM44
WDR70	LACTB	RNASEH2A	ANGPT2
WDR27	TTLL7	MAD2L1	IMPDH1
VMP1	ZNF600	PSMD13	HELZ
BTBD10	RPUSD3	FAM168A	SAFB2
IL10	TMEM200C	RIC3	NEMP1
FAM118A	ZNF461	MYOT	MALAT1
NOL8	NUP214	STMN1	CNOT1
ZXDA	KIF5B	LINC01093	PAPD7
KIF5B	EIF4E	BLOC1S3	DEXI
SLC14A1	PCMTD1	AIDA	LOC100289511
HID1	ERCC4	TROAP	FOXJ3
FAM219B	TRIM24	ADGRG7	CASP4
GGT7	METTL18	C1orf43	IKZF2
RACGAP1	COL2A1	TDRD3	ELP3
UBE2D1	C10orf88	ACADS	OSBP
CIR1	CCDC82	CENPJ	MTR
AKAP2	SEPT7P2	AURKA	CD247
PITX1	H1FX	HABP2	CCDC117
ATF6B	SFXN4	DNASE1L3	B3GALT4
SAPCD1	JADE1	SND1	NUDT22
IGLON5	DZIP3	IL4R	DCAF7
EHBP1	INO80D	LINC00313	ATP5O
GUCY1B3	SNX9	TRIP13	MYL6
UBE2H	CASD1	FAM134A	NCOR1
POU5F1P3	SHC3	DHODH	MRPS36
PTPRJ	RCC2	LINC01296	SNORD4B
SPDL1	ARID4A	CCBE1	DHRS7B
SCAMP1	MAN2A2	LSM8	NDUFA6
STAMBP	ZNF138	GARS	CYB5B
ZFP1	KAT6A	NCAPG2	NDUFA2
ZNF48	IDH3A	USP31	AARS
CAMSAP1	DSEL	MRPL9	DNAJC25-GNG10
SNTB1	FUS	TXNRD1	MIR4697HG
NME7	U2AF1	GBAP1	RPL22L1
IQCG	LOC101926940	MASP1	ZNF609
PDIA4	PPARD	GDF2	HTATSF1P2
H2AFX	E2F3	ZNF148	UQCRHL
PANX1	ZNF346	PLCB1	HSP90AB1
RPRD1A	IRX4	PRMT3	TBC1D22A
PIK3CA	TTC33	SLC38A6	RBM6
SIMC1	CWC22	TP53I3	SDHAP2
ANKRD20A5P	ZNF684	RNF115	MAP3K4
RAD18	ZMAT3	DBNDD1	ZDHHC12
ANKRD20A11P	ATF1	MRPS21	RNASE2
QTRT2	HMHB1	SMC4	GTF2I
NRAS	ATF4	SUZ12	COPE
TMF1	SLC35C2	LOC100653137	ICAM3
TAF2	C16orf87	COL4A3	S1PR4
BRICD5	BICD1	CNDP1	BRD7
DNTTIP2	SERPINB5	HBA2	BUD31
LOC727916	ZXDC	GABARAPL3	ADAP1
ABI1	VWCE	UHRF1	PCM1
TMEM33	TCEAL4	BOLA2B	IL2RG
SDE2	METTL21A	LOC284926	LARS2
CTBS	ZNF75A	PUS1	TMEM88
ARPC5	ZNF609	ANO10	SUSD4
TARBP1	RBBP8	ADCK2	ZSCAN25
FNDC3B	EFNB3	ANP32E	PMS2P6
ZCCHC7	SETD5	EHMT2	POLR2J3
SPAST	SCN7A	PDZD11	SNORD53
FAM76A	C17orf74	NAA50	TSPAN2
HELQ	ZNF341	SRGAP2C	MCEMP1
ZNF28	CCDC57	ETS2	PDLIM7
SMS	PFKFB3	RMI1	LRRC4
VWA1	IL6R	FOXM1	SURF1
SLC25A51	SSB	CTSA	ATXN7L1
RCN1	MAP6D1	FLVCR1	ATXN7L3B
NAPG	LOC157740	VPS72	HEATR5B
CENPH	DYNLT3	ALKBH6	LAMTOR2
KAT2A	GLTP	UBE2Q1	SLC16A10
LUC7L	CRYZ	PGLYRP2	REEP5
PTPN2	ZNF876P	LOC647115	GRAMD1A
FAM175A	C22orf34	TET1	KAT6B
KRT25	ZC3H18	ZIC2	ZC3H13
TOX3	CEP57L1	SLC14A1	PCYOX1
TGIF1	CDC42EP3	CXCL2	ERC1
SYCE3	DMD	DAPK1	DPM1
KLF16	KIAA1456	LARP1	NCL
TMED10	COCH	CYGB	PSMB1
SSR1	UCP3	UNKL	IL7R
LZTS2	AKAP13	OIP5	OSER1
PARP6	EXTL2	ATAD2	HSD17B11
DIS3	NBN	SPC25	NPCDR1
XPOT	RSRC2	CLU	GALK1
PPP3CA	FAM3C	TTL	AAAS
RNU12	FAM98C	RPL14	ABI2
CTBP1-AS2	GNB1	STX10	MAP3K1
ACSL3	AHI1	TTC36	CYSTM1
LOC100288893	TBL1Y	PRPF31	PSMD12
MTF1	LINC00968	ZSCAN16	RABGAP1
HOXB8	NAP1L1	NR4A1	TREM1
LAT	TRIO	FAM189B	DDX17
C4orf3	TDRD10	NAT2	ADD3
VPS4B	DNAJA1	EXOC4	FLNB
C5orf22	HTR7P1	VPS33A	PRPF8
AFF3	DDX20	ZNF544	KMT2E
UPK3A	NOX4	LIN9	SLC6A16
TMCO3	HSD17B6	DEPDC1	RTTN
ATAD3C	MLLT6	FOXK1	ZFAS1
HNRNPA3	SERINC5	CYP2B6	DNMT1
EPOR	TPTE	PIGC	ROPN1L
KDM6A	DYNC2LI1	C1RL	RFTN1
JUND	MTIF3	GNA14	SYNCRIP
FAM210A	GCC2	AKIP1	TNIK
MAP4K4	CALD1	LILRB5	ALOX5
HNRNPH2	RNPS1	DGKE	SP140L
VPS35	RBM18	SASS6	LDB1
PSMD7	HSPH1	APOA5	LSM3
OPN3	ADAM10	HMGB2	ABCF1
KCTD18	TSPAN9	POLA1	RAB18
PTMA	ASF1A	RPSAP19	C6orf106
KRTAP4-1	PDE1A	BORA	B3GNT8
DDX11	PSPH	COPA	SERINC5
GUSBP1	AKT2	C15orf41	TNRC6C
ATL1	SOGA1	LAG3	MORC2
ARHGAP27	BAG6	LRG1	TBP
MRC2	RPL26	SLC25A47	UBP1
MTHFD1L	DNAJC2	MPC1	ANXA6
SNX2	FUZ	ANKRD55	FOXP1
NXF1	ULK1	GPR182	ARRDC1
CAPN12	TRIM13	ACLY	RGS18
RAB11FIP1	NFYB	RALA	RPA1
TMEM9B	SESN1	SCARNA15	SLC7A6OS
SLC41A2	ZNF302	CENPK	EIF3A
KDELR2	DNAJC10	RPAP2	CANX
PNO1	IRF2BP2	DIAPH3	IKBKAP
MYL12A	LZTS2	GABARAPL1	HERC1
EDEM1	DNAJC1	TCHP	KNOP1
COL11A2	XRCC4	CASK	SIGLEC5
ERO1A	CMTR1	APAF1	RFXANK
LMBR1	WHSC1L1	PPFIA1	STAG3L2
PDXDC2P	LMF1	PKHD1	HEBP2
FRMD8P1	TUBA4A	RDH16	SEC14L2
FKBP10	RPL10L	CKAP5	CAMP
SDCBP	PHLDA1	NCAPD2	DRAM1
BTF3	ANG	PFDN2	STK38
LAMP2	GOLGB1	SLC7A2	RCAN3
TTF2	MAPKAPK2	TMA7	UQCRQ
NDC1	HLA-DRB5	SERTAD1	RALGAPB
CASP4	NPR2	KPNA2	ATP5C1
TIGAR	GPR157	MIR6834	AP3S1
BRCC3	SEC62	PPM1L	PSMD9
TM9SF3	ACRC	SPOCK1	MDN1
LOC286254	REL	AMBP	ELK4
RPP40	ROCK1P1	EPB41L4A	LST1
SON	GNAQ	EXO1	ANXA1
ZNF462	THOC1	PUS7	CCNDBP1
ADAM9	KIAA1524	IRF2BP2	ANKRD36BP1
ZRANB1	METAP2	PRKCA	SNRNP200
CBLL1	SLC35A5	GTF2IRD1	SON
ARHGAP33	ATP2C2	DNAH14	SNORD117
HPS6	SPON1	CORO1B	RPS15A
DYNLT3	SACM1L	HEATR1	KCNJ15
ALOX12P2	STARD3	ZNF260	SRSF4
PAIP1	EIF2S2	U2AF2	SIGLEC9
TCEA1	SUMO1	MAP4	DYNLT1
MMP14	PTMS	DNAJC5	PITRM1
C14orf166	CAAP1	RPP40	STX10
TRIB1	TRAPPC6B	F11	AK2
ERVH-4	LIN7C	A2M	MDP1
MUC2	HDHD2	ARIH2	AAK1
SEC62	ACVR1B	IRX3	UBE2G2
SPTLC2	PRPF38B	GMPS	FBXO25
CYP51A1	TRIM62	MTFR2	RNF4
CALCRL	KRTAP2-4	VTI1A	CMTR1
PRSS2	HSP90AA1	RSPO3	CKAP4
SLC26A10	CNBP	PARPBP	TP53BP1
NMT2	CAMTA1	PLCXD3	PADI4
ZNF616	FAF2	KIF23	VPS9D1
THUMPD1	C1GALT1C1	CDKN2A	SPN
KIF2A	TNPO3	DPP3	SETD5
FANCF	GGT6	MARCO	SNORD13P2
DDX18	MAP3K14	NFYA	ATP6V1G1
RNF2	NECTIN1	TENM1	RTN2
NF2	CCDC58	MTX1	TARDBP
SLTM	LRRC1	EIF3A	ZNF281
C16orf58	ZNF829	UBAP2L	ZFAND6
HIGD1A	DPY19L3	SLC39A14	URB2
KCNIP2	SOX21	VEGFA	JTB
TMEM74B	PRKCB	LOC101930591	NBPF25P
GPR156	TRAF5	AFM	DPH3
HOXA3	ADAM9	NCAPH	TMEM132A
API5	TRMT11	PABPC1	LRPAP1
MAGOH	ZNF84	BRCA2	CORO7-PAM16
ERVH-3	BBOF1	CEP83	PDCD11
ME2	LATS2	MORC2	HEATR4
ARFGAP3	BMI1	NMRAL1P1	CNDP2
STT3B	LSS	STEAP3	IKBKB
MANF	C20orf144	GHR	CAPZA2
POFUT2	FANCL	ZBTB41	PKD1P6-NPIPP1
EFL1	CYB561	TBC1D31	FRAT1
IRF2	TOX3	FLAD1	SLC25A30
ELP4	CEP120	CD1D	RPS3A
TMEM242	TRNT1	AADAT	POLR3D
TAF1C	SPDYE3	EPM2A	CEP164
MANEA	HLA-DRA	CANT1	VNN2
SETD5	DHX8	CSRNP1	SMARCA2
CNOT7	SRP19	IGF1	USMG5
SMAD4	PXK	TMCO1	MADD
NAA30	EMC2	RAB3GAP2	CLEC4E
LINC00473	UNC50	PTPRG	MTA2
LRP12	BIRC2	ATG13	ETS1
PPP2R5E	EEF2	ACBD6	PRKCH
KRT5	ERC1	DLG5	TSEN34
CELA2A	ZNF395	B3GAT1	UNC13D
IQSEC2	RAC1	SYF2	OAS2
CCDC18-AS1	TSPAN4	BUB3	URM1
SNHG17	MTR	BDH2	NDUFS5
SUMO2	CT47A11	ASAP2	RNA28S5
POU5F1P4	SLK	COG2	KAT8
LOC101928291	AXIN1	FNDC4	SPTBN1
HBD	ARHGAP5	ANKIB1	VIM
PAK2	NECTIN3	FAF1	COMMD6
RXRA	VGLL4	GNPAT	RPS7
TCEAL8	UNC13D	DHX30	TRRAP
HNRNPF	KAZN	CRIP3	BIRC6
SPAG9	TAF9B	XPO5	GTF2A2
LENG8	HECW2	TIPIN	MACF1
KIAA0895L	KRT16P3	TBC1D5	UQCRFS1
ZNF33B	MFSD1	C11orf98	RBM27
DTD1	RASSF8	KATNB1	MAEA
TXNL4B	NAA15	SLC35F6	C21orf62
SNX10	PYROXD1	TK1	VPS13D
ZMAT3	SLIT1	ZNF251	LBH
SLC39A9	NOS1	SHCBP1	KDM4C
LPIN1	UBE2Q2	BLZF1	ARSA
MORF4L1	USP46-AS1	DFFA	ERCC5
FAM124A	UHRF2	CRNDE	C6orf1
CHMP3	NDEL1	ZNF789	POLD4
ELF1	ENTPD4	RPL18	AP5B1
GOLGA8A	VAC14	GNS	HNRNPH3
NFYA	SLC35E2	GMNN	UBR1
TBCCD1	C8orf48	DTX3	PPP2R3C
TRAM1	FTH1	MYO10	OGT
CMTM6	RPAP3	CEBPG	ZFR
DBF4	ZNF267	DLEU2	DBR1
NKX2-8	RBM34	NVL	SRA1
ZHX2	STAG1	ITLN1	WWC2
MARCH7	AUH	BZW2	TSR2
PRKAA2	GPBP1	CYP39A1	RBM28
PDE7A	CELSR2	TCTEX1D1	SLC12A9
MTA3	CECR1	ATF5	ABLIM1
NPFF	SEPT7	OTUD7B	DCTN2
MLF1	RAD9A	ARHGAP35	SUCLG1
TEAD1	PHF21A	HCG8	ITFG2
STARD3NL	ANKRD10	DNAJC6	COX17
SMAP1	FAM19A5	ALPL	SMC1A
QPCT	ZNF765	CDK5	ATM
IL17RE	TMEM175	SESTD1	CDC42SE2
TRIM50	CYP4F30P	ESM1	CLEC4D
RBM3	CNR1	SATB2	THAP3
FAM126B	DTX3L	MIR6824	RRN3P3
CDYL	LOC100130152	DTX1	CBLB
MTMR9	TDRD9	SKA1	DPY30
TSN	ABCG1	LOC100653149	PYGL
FAM234A	CDK11A	TNRC18	L3MBTL3
KLHL13	OPN1LW	ESR1	SNRPG
RSPH3	RNF128	TMEM267	FAU
CSAG4	CSE1L-AS1	ZNF280C	PTPA
GOLPH3L	GOLGA8F	PABPC3	TSPYL2
C12orf65	CD46	LRRC14	GLA
ARHGAP5	THAP10	LPL	TXK
JADE2	RNFT1	TMEM45A	MIIP
PAN2	CISD1	KHK	NUP188
UBE2Q2	TUBB	DTYMK	TCEB1
CDKAL1	C19orf18	LOC100499489	ZNF267
C20orf141	NDE1	TRIM24	ALPL
PPP1CC	KLHL5	CDC6	CLK2P1
DLX3	AGAP1	KLHL21	SFT2D2
PILRB	FAM47C	CDH13	CCPG1
CSDE1	KLHL2	TOPBP1	PPBP
SLC26A6	ATG4C	MASP2	TAC4
CEP55	NDRG2	KIF15	CALM3
ARPC4-TTLL3	NOB1	BRIP1	PMPCA
CNIH2	RRP7BP	LPGAT1	TIMM23
SLC4A9	PAK4	DTNA	SLC24A1
BLZF1	CDIPT	ZWILCH	KDM5A
GABBR1	AQP3	LOC100996792	GABBR1
PABPC1L	PDCD7	POLD1	B3GAT3
RIPK2	DEF6	DUT	ZDHHC3
SIKE1	SLC38A6	SMG7	HTATIP2
GABPB1	PDE4D	RBMS3	SPTAN1
ZNF544	KDELR2	PIK3R2	TIA1
IL7	TXNDC9	KNSTRN	IDI1
GTPBP1	FAM84B	HBG2	LOXL3
NUTM2A-AS1	GBP6	MIR6800	UPP1
CUZD1	CLK4	PPP2R5A	GSTO1
HN1	ABCA11P	SPRYD4	SAP30L
ZNF767P	NADK2	TTC27	FMNL3
CCDC47	ACTR8	ZG16	SNAPC3
GSTM2	CSGALNACT2	SLCO1B3	BTBD9
C9orf47	CAV2	SSB	SPDYE8P
FAM91A1	CSNK1A1	KNOP1	SNRPE
CCNB1	EVL	CAMSAP2	CENPBD1P1
CIB2	CD200	MIS18A	MFSD4B
POM121	AGBL3	RBM24	NMNAT1
TSNAXIP1	HIPK1	TNXB	TARBP1
ENGASE	SLMAP	ZKSCAN8	ZNF516
FMN2	ETV5	PPP1R35	ATP6V1E1
ZNF709	PIH1D2	TPX2	WHSC1L1
ATRX	GOLGA6C	DENR	HSPA9
SENP5	KIN	PNPT1	IL12RB2
TMEM106C	GON4L	FLJ22763	PSMB8
TMEM248	NFATC2	LARS	ZKSCAN8
UBC	MTIF2	SPP2	NUDT10
ARMC8	SH3BGRL3	PHOSPHO2-KLHL23	HSP90AB3P
FGFR3	CD79A	UHMK1	ATOX1
LTB4R	UMOD	ARID4B	MBTPS1
LYAR	SMC6	LOC101927143	BMS1P5
ZNF276	GTPBP10	KCNJ16	TMEM14EP
ADAMTSL4	SNX29	PRUNE1	ASXL2
SOX21	R3HDM2	RAD54B	PIGO
DIEXF	CBX3	TRIO	TAF3
PHACTR2	STON1	HBB	VPS11
MYL6B	PPP1R3D	PLEKHA8P1	LOC100506990
ZFPM1	ADAMTS7	SERPINB9	HCRP1
MVK	ZNF736	STRBP	NUP160
MUC5AC	CEP290	DPH5	BMS1
ACTR8	MDM2	GAS2L3	HIST2H2AC
DKC1	MAPKAPK3	PRKCI	NAA35
ATAD3B	NEDD9	AGXT2	KRIT1
ZSWIM8	TSHZ1	LHX2	F5
SERBP1	RFK	DNMT3B	PTPN13
CYR61	MPDZ	LOC100287413	RMI1
KMT2C	ADAMTS3	DCLRE1B	MCTS1
P2RX1	SSU72	PSPH	MAML2
TMEM43	ENDOU	TACC3	SAMSN1
DDAH1	SLC35B3	AKR1C3	UQCR10
FBXO16	ERAP1	TMPRSS2	SPDYE6
PPCDC	MET	C1R	FAM32A
FUT11	AVIL	AMBRA1	FYN
TRMT1L	ATP10B	FIGNL1	SLC22A4
YWHAB	LOC649294	CYP2B7P	FAM89B
CLDN3	PARPBP	BLOC1S1-RDH5	ANKRD22
METTL21A	LRRK2	YY1	FRYL
ULK3	WDR82	TPR	ZNF212
IGLL1	TRIM25	DESI2	ZNF865
CFAP206	MTERF1	UBE2S	RPL7L1
FAM177A1	ZFYVE16	ENOPH1	UQCRH
UBXN8	SF3A2	UBQLN4	HIST1H4D
CCDC127	PSENEN	CDC25A	SLC38A1
CD59	HSD17B1	C14orf105	SGMS2
TLR6	BMP7	TARBP1	CCSER2
TNFSF10	SIKE1	ABCC5	LTB4R2
ANKZF1	NUDT9	SFRP5	NBPF10
SCN11A	TPMT	PLAC8	PRPF4
ADCY6	GM2A	DIEXF	CLK2
CKAP2	ARL1	MIR22	WTAP
TDRD7	GKAP1	ENSA	SUPT16H
TMEM258	PLPPR4	DDX41	SMARCC2
COPS2	OSTM1	LOC101929087	TOPORS
NUS1	TXN2	NUCKS1	ALKBH8
PREPL	ZNF492	RBM12B	PRPF3
MALAT1	AHNAK2	POLG2	ITPRIP
IL1R1	PPP1CB	LILRA3	DDX6
CHMP7	ZUFSP	CEP41	RAB2A
WDR20	FILIP1	RFWD2	FES
BCL3	FAM177A1	RLIM	IFI27L2
FOS	RAD50	CNOT4	NCF1C
UBXN10	DOT1L	ALDH2	LUC7L2
CCDC80	TMEM159	IGSF3	RABIF
CNN3	SIPA1L1	TAF5	GNB2
PHLDA1	GS1-24F4.2	ISG20L2	CRTC3
LOC729603	SEMA3A	NUAK1	RUNX1
ENDOU	AP5M1	KIAA1462	POLR2J
EDN2	NFE2L2	ASPA	FAM102A
FIGNL1	F10	FBXL18	HIST2H3D
SEPT7	HCFC2	PHF6	SNORA40
CSAD	UEVLD	ADH4	C5AR2
HSF4	IQCG	NKIRAS2	CSTF3
FBXO8	NSUN3	GBA3	NQO2
RRP15	PPL	KCTD6	HIST1H2BC
METAP2	DUSP5P1	RNF14	CD82
ZBTB2	LARP1B	SCFD2	TMEM141
MROH7	HMGN1	ASS1	GTF2H5
SC5D	TRABD2B	SMC2	LRRN3
BLOC1S5	PRKD2	SHFM1	NR3C2
GPX7	OXNAD1	MATR3	TMED9
RASD2	SMC5	SNHG4	PITPNB
BOD1L1	ZNF613	PSMD14	MYO1E
GGPS1	CYP4F2	UBN1	CIR1
SEMA4C	BCAM	TDRKH	TDRKH
SRPK2	RASGRP3	RAB10	PDCD4
NHSL1	RABL3	PWP1	NDUFA10
PBK	FNTA	FAM216A	PSTPIP1
ZNF692	CLEC4M	CDC25C	PABPC3
ATP2C1	EPHA4	CCAR1	SNORA70E
USP38	PPCS	DCAF12	ST3GAL4
RRN3P2	FAM83H	NKX3-1	BRI3
C5orf24	KRT33A	CYFIP2	ARHGEF7
GNAI3	ZNF572	WDR4	POMT1
COMMD8	PYROXD2	SH3PXD2B	NFX1
ZNF396	ZNF404	MFSD13A	FGF11
NEK1	ATP6V1A	SHQ1	DOCK10
CDK1	TMX3	PLCE1	NUB1
UBXN2A	NDUFA5	MATK	PTPN11
SHANK1	ZDHHC8	PLD1	THAP9-AS1
KRTAP1-3	SOX18	SOCS7	SLC26A8
TMED7	C6orf62	GSTA4	GYG1
RAB8B	GNL2	MIR3934	SEC11A
HMGN4	FAM134B	CYP2C18	NF2
FBXO5	YY1	KCND3	TAS2R3
ATF1	KRR1	C1orf27	SVBP
TAZ	OGFRL1	DCAF4	ATP5S
TRDMT1	ITGA11	SLC5A1	PCNT
RAVER1	ZMIZ2	HGF	ZNF512
COQ7	CLIC5	PLK1	TMX2-CTNND1
SIPA1L1	SERPING1	ACSL1	BTN2A2
PIGX	NUTF2	TPPP2	G3BP1
RELB	JAKMIP2	TBC1D20	GSDMD
DPH7	BAG2	TUBG1	NAA10
ZNF555	IFT20	LOC101927057	SNORD63
GMCL1	ZP3	C1orf216	TCTEX1D4
NPEPPS	CAND1	RND3	SPAST
KRT8	ZNF283	FSD1L	ARFRP1
TES	ERI2	NBEAL1	VPS53
SHOC2	SPEF1	UROC1	DDAH2
PLEKHA1	SLC22A23	HOXD4	SPI1
ITGB6	UBA5	CLRN3	LOC728554
HS2ST1	FAU	NKD2	FAM101B
RAB24	CYB5B	PEMT	DLST
ANAPC1	RIMBP2	WDR66	CREBZF
UBR5	DDA1	CSTF2	ERVK13-1
DDX27	C3orf38	FANCF	CLSTN1
TAF1B	SPDYE2	ACSM3	RPL31
SCNN1D	CUL7	IVD	TCF4
PLAA	TMBIM1	CENPI	SNED1
ORM1	RAP2C	COMMD3-BMI1	RFX7
SNX16	ZNF415	CKS2	PHC3
COQ10B	MAP1A	ACAT1	TTLL5
RARS	MCM3AP-AS1	SAC3D1	FUS
WSB2	UPF3B	USP19	C10orf76
NOLC1	ZNF28	SLC22A7	MAP2K2
SLC25A51P1	NUCB2	CDCA8	PTPN9
C8orf48	GATSL2	RNF216	IFNGR2
RBM22	ORMDL3	SRPK2	ADM
RHOA	ATP6AP1	FAM111B	PRRC1
IFIT2	MTA1	APOH	MED13
KLF11	TAB3	EIF3B	METAP1
SPAG1	HSPA4L	NF2	ABTB1
CITED4	DAPK3	DHX37	C4orf46
LAMP1	CCDC50	STMN3	RPL23AP64
UTP23	HMGA1	FEN1	HACD4
CTR9	ATP10D	SRPX	MPHOSPH8
CASP8	ZNF165	CDC42EP4	SAFB
RNF38	CYB561D1	POLR3C	ATL3
VANGL1	AP2B1	SLC9A6	KPNA6
CREBRF	LOC105372321	CMSS1	AFG3L1P
GOLGA2P5	MAN1A2	MIR3620	HNRNPR
LATS2	PSIP1	ILDR2	CDC23
STAG3L3	TMEM87B	ZGPAT	LRRFIP1
TPR	THAP9-AS1	CAPRIN2	XPO5
NPIPA1	ZNF713	NAPSB	DCAF5
CTTNBP2NL	PPP6C	EIF5	C14orf1
TMEM230	HSPA8	CDK6	GJA9-MYCBP
SLC27A1	TCEA1	CNIH4	SEPT6
PRSS50	TFAM	LOC100507472	CBFB
ST18	MYO1C	ADRA1A	NDUFC1
EIF4A3	MNT	CXorf23	PIEZO1
CSTF3	CCR3	NOX4	GANAB
LARP1	CNPPD1	MIR7110	SRP68
PRPF18	TBC1D2B	LRRC1	EFHD2
RECK	AP4S1	TMPO	SERPINB1
PNRC2	SHISA7	MIEN1	LAMTOR5
PEX12	TEFM	STK39	SRSF1
IFIT5	SLC30A5	MCM10	SF3B5
C3orf38	LOC399815	SEMA4F	LLPH
TDP1	CDC14B	RFT1	DTX2P1-UPK3BP1-PMS2P11
PHF3	SENP6	USP21	VDAC3
RBM48	TRPM7	NME1	SMARCA4
NUDT19	SLC6A19	TKT	MBTPS2
GBP6	ZNF555	GCKR	ARHGAP32
RHPN2	PPFIBP1	CYP2R1	LOC100130428
LINC01061	OR2H1	HK3	CD3E
ISCA1	PSORS1C2	SF3B4	PDE4DIP
HNRNPA0	RNF14	RFC4	DDX18
LOC101928524	MED15	SPATS2	KLF12
YWHAQ	LOC100996291	DDX19B	RAB24
ZNF14	SPTSSB	PMF1	LRRC8C
ATP6V1A	SBSPON	KLKB1	NCSTN
SLC35A5	ARHGAP24	DROSHA	CFLAR
CSNK1G3	C2orf74	LOC730268	TBK1
ANKRD11	RIT1	GPRC5C	GIMAP6
NSUN5P2	RBM41	CSE1L	HIST2H2BF
TGM7	CDCP1	TTC13	SFSWAP
SLK	DDX39B	CYP2E1	TAF1
PLK2	FOXD3	INHBC	HNRNPDL
GPATCH4	SP5	NR2C2	MAT2A
IL31RA	SOD1	MIR6883	MRAP
IZUMO4	KDELR1	DUSP5	RABL2A
PLEKHA4	SPG20	PYGO2	MMP25
PALB2	ARFGAP2	ZNF623	EVL
CIDECP	BMX	RHEB	ATG16L2
ZNF165	RAB25	COIL	HP
STAM	FBXO17	LRRC8D	HK3
DTX3L	CACUL1	SLC1A6	DDX5
CHERP	NPTN	GK6P	HIP1
CXCL16	LYPLA2	FREM2	LINC00299
CDC40	ORMDL1	EPRS	CIRBP
FOXK1	PRPF18	TIMM50	CAMKK2
ANKEF1	GNA13	LOC158402	AKAP8
AMY1C	DCAF13	MAP3K6	SLC37A4
NUDT15	DNTTIP2	LOC101927137	CHMP5
WDR44	OGFR	PPIAL4C	MPC2
CHURC1	MAN2B1	VPS54	ARL8A
RBM19	C1orf131	NARS	AGPAT2
RBL2	CCL27	CDC37L1	RGS14
FAM114A2	GALNT3	INTS7	ADAM8
ZNF8	WBP4	BRCA1	RNF165
CYB5R3	MMRN2	KIF18A	SLC13A4
TWF1	PLEKHM1	ITGA6	TALDO1
TPM3	RTBDN	KAZN	TWF2
GOLGA5	DHRS1	POLQ	GPA33
LOC286382	ZNF271P	PRKAR2B	ITGA6
GOLGA8F	RELA	ORC6	TRIO
TMTC4	POM121L1P	TLCD1	GPR160
IMPAD1	CTRB2	NEK4	FCMR
TXNDC9	CLOCK	C8orf4	IL1R2
WFIKKN2	XG	POLA2	EEF2
GPN2	RGPD5	EBF4	SSNA1
CYB5R4	SKI	KIAA0907	LRCH3
MGAT2	SLTM	ZNF284	TOB2
USP6	ETAA1	RFXANK	FBRS
SNAPC2	F2RL2	TBX15	ATP5B
MTHFR	TRIM28	CXCL12	ADGRE4P
DUSP2	LARP7	TIAM1	LOC388022
ALG3	HENMT1	RPL12	GUSBP9
PIGC	CNNM3	KLHL12	TMEM55A
PUM3	OSBP2	SART1	KIAA1147
ZNF414	RWDD4	ASF1B	ZNF460
PDXK	ZC3H11A	ZNF142	BCORL1
ROCK2	PPP1CA	TAX1BP1	LINC01001
LOC100133331	OGDHL	YWHAG	MRPL40
SPTBN5	CD82	CYP2C9	UPK3BL
LRRC8A	GAK	NMRK1	TMEM245
RSBN1	CEP97	JRKL	CHURC1
LOC155060	HCRT	GOLPH3L	NUCKS1
ATL3	IKBIP	MAN1C1	STARD7
LOC105370792	RTCA	ABCF2	SLCO3A1
SPRY4	ERCC2	KCNN2	THOC2
NDOR1	IGSF8	MAPK1	PTRHD1
CENPF	NMD3	MSANTD3-TMEFF1	LRP10
SPOP	PNN	AIM1L	PFKFB3
SYT15	C15orf40	LOC401068	OSTM1
RFX2	DLX3	VPS35	NFE2L2
KTN1	ETV1	SUPT20H	TMEM75
MARS2	RPRD2	MAP4K4	LIN7A
GPNMB	OPA3	SPATA18	SEMA4C
SNX31	ADAMTSL3	ACACA	TMEM268
YAF2	PPP6R3	SQLE	SEC24C
GTF2H3	FOXS1	CYB5D1	MAGEF1
ERO1B	C21orf58	SRXN1	TP53I11
KLHL8	TMTC3	SYDE1	RRAGD
DCDC2	TNPO2	JMJD4	LCP2
DCBLD2	HDAC2	NTF3	TSPYL1
EIF5B	PES1	LOC145783	DNMT3A
YWHAH	PRKD3	KNTC1	DDX19A
ARHGEF25	HRASLS5	NAP1L4	SBNO2
FAM3C	EDNRB	EEF2	HIST2H4B
DYRK3	RMDN1	CEP162	CYB561D2
KIAA0319L	PIM1	CAD	ATP6V0B
MMP7	TRAPPC10	TRIM45	NMI
DPF2	EXOSC6	C7	CYBA
ZNF138	SYF2	NRXN1	ZBTB20
WNK1	RCBTB1	PKNOX1	MIR1307
LYPLA1	NDRG1	STX6	PCNX4
RLIM	PDHX	TPD52L2	FLOT1
MAP6D1	MTX2	CCDC93	FLOT2
KDM3B	FURIN	PLG	MIRLET7G
TTC39A	ARF5	DACH1	PWARSN
VAT1	APBB1IP	MAP2	CD55
CASC2	BTN2A3P	EML6	GEMIN7
KLHDC4	CPTP	GOSR2	TADA2B
KIAA0930	MMS19	NUDT3	SFMBT2
ACAP3	ZNF721	ZNF516	RNASE3
SOX9	MFSD8	PTTG3P	AMBRA1
USB1	PPIG	TOMM40L	FAM199X
PLA2G1B	RRAS2	HHIP-AS1	TNFAIP8L2
KDELC1	PLA2G12A	NECAB3	CTPS2
YBX1	TOMM6	ZEB1-AS1	CANT1
ANKRD20A2	UBA52	UBXN2B	VPS33A
DTL	UBL4A	PBLD	CD177
CLUHP3	MYCN	LINC00622	KIAA0922
FAM45A	ZNF784	TMEM154	PARP1
GTF2B	GLIS2	ZMPSTE24	CNIH4
LOC100133050	IFT74	THRSP	PSMA2
VRK1	UTF1	CKAP2L	SRRM1
OTULIN	PMF1	FABP1	FAM122C
MDK	PPP2R3C	EXOSC7	DEDD
AKAP8L	RALGDS	ATOH8	RLIM
ANTXR1	ZNF506	NUTF2P4	RER1
TMEM5	CHMP5	NSUN5	BTN3A3
BBIP1	LRP3	KLK11	NLRC4
RAB3IP	CRNDE	SNHG19	ATP6V0E1
ATXN3	LHX1	LTBP4	WBP11
PIGQ	ARSJ	C9	PROK2
ANO6	LCE1D	UPB1	ADRM1
ALDH18A1	CSNK2A2	FYN	FOS
BIVM	UBXN1	CCHCR1	FOXK1
HBA1	FAM131C	COPG1	SDHAF3
CASK	CXorf23	PVALB	NAT1
WIPI2	GOLGA4	SPNS1	TMEM63A
UBXN4	ACTR3B	USP43	LILRA6
GCC2	STRN3	IL23A	TXNDC12
PLXND1	SMCR5	PIM3	PPT2-EGFL8
RIN3	DHFR	CBX5	RN7SL2
ITPR2	CEP162	PLGLB1	LXN
ICK	PUM3	CCDC137	TIMM8B
VPS26A	ZDHHC23	WDR76	MRPL47
PAQR6	RANBP2	ARFGEF2	MED1
SETD4	OSBPL10	FBP1	PRPF4B
SYNCRIP	GUSBP1	KHDRBS3	EMC3
ZNF271P	CDC42EP5	DSN1	TIMP1
ZNF567	BCAS2	SMYD3	SPIN3
ZNF346	NDOR1	AP3D1	HIST1H2AJ
STAG2	TUFT1	TBC1D7	FAM200B
NSMCE3	SLF2	CYP2C8	REM2
DNHD1	PRSS3	SLC7A11	CD320
TNXB	EBLN3P	IGF2BP3	FRAT2
PARD3B	TOM1	XPOT	MXD3
B4GALT5	GBP1	B3GALNT2	KREMEN1
CDC42	TSC22D4	ANKRD40	NNT
DDX6	PIK3C3	C5orf51	NHLRC4
LIN7C	RAB43	GLS2	THOC7
REEP3	HESX1	SAMD4B	TREML2
ODF2	LOC100133050	TBC1D12	PAPD5
CHRAC1	SUCLA2	ARPP19	CCDC126
PGRMC2	CTDP1	PPOX	PPP2R5A
CSTF1	KRCC1	SMAD2	NCR3
MOCS3	ZNF493	CFL1	RPS6KB1
ZNF786	COL8A1	SLC41A3	BAD
ZNF219	STAT1	MAP3K9	HEG1
TBL2	CCDC86	KANSL1	ACADSB
SHISA5	NUDT19	ZZZ3	TRAF5
SMG1P1	IGFBP2	ABL2	HIST1H2AK
LOC101928068	UACA	NPY1R	LARS
PEAR1	GSKIP	KPNB1	MS4A6A
CCDC122	CRHR1	CCDC66	CKAP5
APLF	CXorf36	NENF	CGRRF1
LMBRD2	DCBLD2	VSIG10	BLOC1S2
SPICE1	RRP15	SAP130	PABPC1L
MAP3K12	PTPN6	GEMIN6	GRAPL
SLFNL1	NACC1	TSLP	MAPK13
SMARCA5	HP1BP3	CACYBP	MSRB2
CTXN1	STK4	DNAJC3-AS1	RNF157
NFE2L1	MAP3K7CL	SIGLEC7	CCND2
ZNF337	MIR22HG	RPL38	ODF3B
CPNE3	TAF1D	KIAA1524	GIMAP4
WDR82	WIPI2	SLC41A2	TBCC
PPP1R9B	RSF1	GAREM1	NARF
SLC15A4	ZNF280D	TNFRSF1B	POR
ANGEL2	NSRP1	TNFRSF10B	STX8
TMEM198B	SMARCC2	GPM6A	CHIC1
PPDPF	NHLRC3	C8orf59	HNRNPD
AGFG1	TMCO1	TOMM6	CRYBB2P1
HARBI1	MTMR9LP	TRAIP	ZNF619
ZNF684	P2RY14	ZNF207	CAPRIN1
PTGES3	ZHX2	CHEK1	NELL2
FAM219A	GATA6	FGA	HKR1
CPLX2	STK38L	PPP6R3	NHLRC3
ALDH1L1	TRIM45	BCO2	DNTTIP1
RARA	JUP	CCL23	GNG11
GLIS3	THAP12	XDH	SPDYE2B
PCDHB16	NFE2L1	GGPS1	DDX27
TOR1AIP2	YTHDC2	NOL10	SUPT6H
C19orf68	FZD6	ADH1A	COMMD3-BMI1
MED1	EXOC1	PRKAR2A	ZBTB39
ERCC4	RDH10	OLA1	IRF2BP2
LOC646513	TRMT2B	NEDD1	PRKCA
KRR1	SOCS5	LEAP2	DEGS2
ANXA7	CDK17	ZBTB9	HUWE1
CHPF2	PHF19	IRAK1	PANX2
MCM9	CCDC91	RAD1	EIF5B
TCEANC	ATRX	DDX49	SLC11A1
KLHL17	CFLAR	ASAP1	SEPT5-GP1BB
TMEM107	ZER1	SPX	IL10RB
HNRNPA1L2	SSH3	PIGM	PEX19
SFT2D3	CDC37L1	CYR61	EIF2B1
FAM173B	TMTC4	RPRD1A	C14orf169
GOLT1B	ELL2	FAM200A	HERC2P9
FAM13A-AS1	SLC25A39	VSIG10L	ZNF789
ZNF263	MSANTD4	SDHAP2	GOLGA6L10
DPYSL2	CHORDC1	PRCD	ABCC10
ERP27	PIBF1	LYVE1	ACTR8
MAP1LC3B	SEL1L	GK	POLR3B
PIH1D2	NEMF	C8A	CNPY4
ACBD3	BLZF1	ZNF200	BACH2
TMEM165	RIF1	OGG1	ZBTB43
TNFAIP8L3	SLC44A2	TMEM39A	CLEC4A
RPUSD2	OR10H2	POLR3G	WDR83
TANGO2	MSRA	RPRD2	TSHZ2
C3orf33	SLC39A2	ZKSCAN3	RBM15B
AFG3L1P	HIGD2A	ALDOB	COQ10A
MAGT1	MED13	CA2	PAGE2B
SPACA6	VMA21	NAAA	HSD17B7P2
ZNF264	RASAL2	LRRN3	WHAMM
CNOT1	GTF3C6	ARHGEF39	PLEKHB2
SEL1L	LOC100506990	PAIP2B	NKTR
ZNF416	USP5	GK3P	C14orf166
PIGL	THAP2	PPIB	STK4
SMU1	CENPC	HN1	PTK2B
RAP2B	IL17RA	WIPF2	SERP1
EME2	ANGEL2	MIR3658	C7orf49
RSU1	ELMOD2	SYT9	FTO
HKR1	IFT140	SLC25A43	CTNNBL1
B4GALT2	CFAP73	INTS8	CRHR1-IT1
PAOX	FGFR4	GNAO1	CABP7
KIR2DS4	LINC00597	APOBEC3B	HACD2
ZNF557	ARMCX3	DPT	EI24
OMA1	SMIM15	ETFDH	TGFA
BEST3	PAPD4	EDIL3	PI16
VAMP7	RPS17	TFPI2	YPEL3
CBR3-AS1	UBAP2L	GALNT16	MRPL36
LOC100996579	BMP8B	CENPM	TDP1
ZNF134	FAM43A	SETD2	TVP23C
U2AF1L4	MACF1	GAPDH	ZNF263
PLSCR3	ENAH	WFDC9	ELL2
PTPRE	HDAC5	TFDP2	UBIAD1
SSU72	PPM1B	WDR88	DUSP1
TTC30B	PMS1	GGT5	NAPRT
MEAF6	PAX4	LOC101060363	RASGRF2
POLR2J2	ATP6V0C	CHRM3	COPS3
RNF149	CLK1	ALB	MIR639
TSR1	TRIM10	GINS2	PPP1R12C
TCAF1	FARSA	NSFL1C	ATP6V1D
DUSP13	ATG13	RNF24	KMT2A
DEAF1	CKB	TIPRL	PIP4K2B
CDK2	RAB23	ADH1C	RBM14
PTP4A1	MYO5C	ZC3HC1	ARG1
RRP1B	TOP1P2	PHLDA1	LTBR
FRG1	WAC	IL18R1	RASA4
CEP70	SEMA3F	MED20	CCNJ
TNRC18	GTF2F2	ZDHHC1	FBXW4P1
TCF12	CCDC88C	LBR	LOC100131541
NCK1	NXPE3	ADAMTS9-AS2	GLRX
CASP5	NOC3L	PRRC2C	TIAL1
MAN1A1	PIK3CA	MED1	SERINC4
NEAT1	ETFA	LOC102723701	BPTF
WBP4	C1orf52	REPIN1	FAM226B
ATP11B	RAVER1	EFNA4	C15orf61
BRMS1L	CADM3	BMS1P20	DGKA
GSDMB	GLYR1	ZFP41	TESPA1
CDCA5	CNPY2	XPO6	ADAMTS1
NRBF2	ETNK1	FYCO1	LGALS1
WDR90	PRPF8	STARD5	PPP1CC
CLUAP1	NIPSNAP3B	NEIL3	COLQ
ORMDL2	PTPN11	MDK	NSUN2
EXOC3	PNISR	PTPN11	TNFSF10
UBR2	DLGAP3	FGF23	SCRN1
ZNRF1	CLEC2D	ANTXR2	DHX34
R3HDM2	RAP2B	SPNS2	ARFGEF2
CRIPAK	ARIH1	OBSL1	ZNF236
SUGP2	IGF2R	GLUL	HABP4
PSMD12	ITGB1BP2	DNAJC9	SMAD2
IDS	RND3	AZGP1P1	UNK
HGS	YPEL3	DYRK2	WASIR2
UBFD1	IMP3	LOC100130417	TP53I3
ASB16	GTF2IP20	ST8SIA6-AS1	TPST2
SP3	DDC	SNORD77	LOC100128573
H2AFV	SNX14	DNA2	CUL1
C5orf51	GNAZ	MT1F	NUTM2D
FAM204A	TMPRSS13	PRR14L	CHD2
FAM27E3	ARF3	ATF2	MAD2L2
ZNF248	BCCIP	B3GNTL1	NRBF2
PPP2R3A	SLC20A1	C3P1	EVI2A
UPF2	HLA-DRB4	LOC646762	PSMB10
VWA5B2	ZC3H15	FZD3	GAPT
TOPORS	DUS4L	GPHN	PTOV1
RUNDC1	CCDC47	ZSCAN2	EHBP1L1
GORAB	PMS2P2	OPA1	UCHL5
ZDHHC15	LOC100287869	CHST4	MAP1S
QSER1	GOLGA8A	FEZ1	COX14
PFN1P2	ACAD10	GORASP2	PABPC1
ARL2BP	PLN	PARN	AUTS2
G2E3	CBFA2T2	SMARCE1	DHX35
ZBTB44	ZNF711	LOC100506699	TMCO3
MSI2	RBM26	GRHPR	NLRX1
CCNJ	ARHGEF15	ANPEP	IKZF1
STRBP	DDX10	AURKB	HS1BP3
WFDC2	PRRC2B	SAMD11	ATXN2L
SEP15	RHOU	DIP2A	SWI5
CEP104	VPS4A	LRAT	DHRS13
TMEM50A	CXXC5	CNPY2	RABGAP1L
IDE	MYCBP	FAM110C	TNRC6A
AGO4	ACP5	FAM104A	OSBPL7
MUC5B	GATAD2A	PGS1	RIOK1
SFR1	TMEM114	MLYCD	SMARCE1
LTA4H	ASAH1	MT1M	SYNC
DUSP1	SIAH2	LOC100506047	SQRDL
LOC101927181	CCDC14	CIDEB	TLR1
COPB2	ODF2L	VPS11	LOC100130927
LINC00094	CREB1	DOT1L	GOLGA8B
PWP1	SREBF2	ST20	CHD6
DPYD	YWHAZ	FANCD2	UBE2D1
CCDC59	ATN1	ESF1	MARC1
GPR20	ESRRG	ADIPOR1	H2AFV
RASSF10	CROT	CWC27	IL1R1
IL13RA1	PAIP2	TMEM189-UBE2V1	C10orf54
VMA21	NUP58	C14orf169	HIST1H3E
YTHDF2	LOC101928673	ATR	KRCC1
DLG1	PGRMC1	ADSSL1	HECTD1
OGFR	NPM1	RAD18	FBXW4
LOC100190986	CAPN1	HMGCL	BTNL8
PLRG1	RIOK2	RNF220	CEP104
BMPR1A	PDS5B	MSTO1	HIC2
HDX	C11orf74	IP6K1	YTHDC2
C2orf15	ZNF236	SARDH	ZNF740
RBM15B	GZF1	ZSCAN12	ATR
PRRT3	NFIA	TSPAN1	ALKBH7
AP3S1	CNN2	NUP43	TLR5
ATP6V1G1	SLC22A7	ARV1	LEF1
TUBGCP3	TAS2R31	NOCT	NRM
PHOSPHO2	MOB1B	MIR6778	AHCYL1
MAPK1	CEP295	PLK4	FBXW5
DERL1	C12orf75	FUT6	B4GALT6
XBP1	SRSF10	PQBP1	THADA
MAGEB1	RNF187	LRIG2	DFFA
GRIP2	LFNG	RRP15	CDK13
SPATA33	DDHD1	DNALI1	NOL9
FUT10	XPNPEP1	CCNE1	RAB36
CXorf36	HSP90B1	FRMD8	NBEAL2
SMAD2	NCOA3	DEPDC1B	DYNC1H1
RFK	NCKAP5	TRIM11	NOP14
SEC23A	SOX4	ZFP36	TSC22D3
FLJ36840	CDADC1	NUP133	LRG1
ARVCF	GIPR	NPC1	TMEM167B
EIF4E3	ASAP3	TTF2	SGK223
NUCB2	RABL6	ATP2A2	LY96
CPT1B	YTHDC1	VIPAS39	HSPB11
ZMPSTE24	EFCAB7	GPANK1	GGA2
TRAF3IP1	EVX1	ZNF92	TMCO1
NPM1	ZNF43	ZFP64	SRP14
CEBPZ	SP3	CAND2	LUZP1
STH	MORF4L2	MIR6890	LINC00649
TJAP1	ZNF644	ZNF398	CWC15
MYC	DIS3L2	SAA2-SAA4	FBXW11
ZC3H15	SLC5A2	RCCD1	SHKBP1
MAST1	NUB1	NSMCE2	SERPINB9
IREB2	KLHL36	ZNF777	ACSS1
TEX37	SCOC	ATP6V1C1	ADARB1
TMEM30A	ZNF117	KIAA1841	RPL41P5
COX16	GNA11	SMPD1	SVIP
MAP3K1	KCTD18	KXD1	DEF8
NFE2L2	ZNF775	CYP4F2	TRAF4
FXN	U2AF2	SRPK1	ESYT2
NSRP1	MLXIPL	TUFT1	PNPO
MKNK2	MAN1B1	TWISTNB	CEP55
UBL3	PCDHGA2	UBE2O	YIF1B
TTC26	SNAPC5	FCHO1	SDHA
PARP1	OBP2A	KCNK17	CTCFL
LINC00115	PMS2P1	CEP152	OGFOD1
MCF2L	PPP2CA	STRIP2	PELO
DOT1L	NPHP3	EIF5B	ABCB1
OSGIN2	SNCA	PDE8B	GOLM1
YARS2	KRT31	POU2F1	LOC285074
FARP1	MYH14	FOXN2	UBALD2
C12orf75	ZNF331	GOT2	CHRM4
PLEKHM1	TWSG1	ABHD2	SDE2
CXCL5	PREPL	TRMT13	BTRC
NFYC	KATNBL1	TULP4	SLC38A6
FUBP3	MYPOP	RPS6KA6	PNPLA2
SEPT12	ANK1	FAM149B1	PDIA3P1
SCPEP1	ROBO1	C18orf54	ITPR1
DIMT1	MRFAP1L1	SUPT7L	SNORA59A
ALG2	ZNF14	MICALL2	ITGAM
THAP8	BMP2	GLYAT	TMEM18
KCNQ1OT1	TMEM263	CLCN4	SEC63
NUTM2A	MYO18A	LOC101930578	BBS9
NELFE	CD4	CCDC34	GOLGA7
CLDN12	MTERF2	PIAS3	RCN1
C12orf49	VBP1	ZNF234	CS
ACTG1	PBLD	DNMT1	GFPT1
TBC1D3B	DDX51	HPX	HCK
NECTIN2	USP16	MAP3K14-AS1	SMYD4
NMD3	DAG1	CD300A	RETN
SPPL3	ZNRF1	POLE2	TTC17
MRPL44	NCBP2-AS2	KIF20B	NEU3
HNRNPUL2	LTN1	ADAR	GRK6
CPOX	MGC45922	TMEM69	PLP2
BMP2K	SH3GL1	NAGPA	DYSF
NAMPT	ZC3HAV1L	CYP4A11	ARL3
ZFP91	RMDN2	SKAP1	LILRA2
CYP2U1	ZMAT2	ANG	GSN
LOC100996291	ADAMTSL1	SPIN3	FLJ41327
PRR15	KIF22	MT1E	ZNF787
ZNF777	CCDC66	SERHL2	PLGRKT
HMGN1	CNTRL	NOL11	MIR223
AIDA	MORF4L1	PARP4	CDK11B
RPL38	ACTR6	CD244	CCDC144CP
PRMT6	IL18	GPATCH4	PTCD3
CRLF3	ARHGEF1	LRRC69	CD28
LINC00839	FAM76A	GDA	POLR1A
RBPJ	CHD9	INTS6-AS1	DKC1
PTGER4P2-CDK2AP2P2	ECT2	DNAJC14	INPP4A
LMCD1	TICAM1	RPE	ALDH1B1
RECQL	MANBAL	ZSCAN29	RNF175
PGGHG	TCEAL8	NCOR1	TPM3P9
CNEP1R1	ADGRE5	OXLD1	EZR
PRKAG2	RPL23AP53	H2AFX	ANPEP
HSPA1A	NLN	STAG1	XRCC6
TMEM209	TSHZ3	TMF1	HERC2P2
MMGT1	NKX1-2	MCM6	SCAF4
ANP32A	ZNF646	ABHD6	CCND3
PPAT	PHOX2A	SQSTM1	TMTC4
KCTD4	TMF1	HIST1H3E	ZNF275
TRPM3	CADPS2	APIP	TRABD
PYROXD1	ECHDC1	OLFM1	NRIP2
ANKRD42	TH	FANCM	RPL34
DOCK9	CBWD5	TRMT112	ATP1A1
DYNC1I2	KTN1	PRIM1	DPAGT1
PSMD5	SENP7	FBXL20	TMEM126A
RSF1	ZNF761	ZSCAN21	CSNK2A2
UBE2A	VPS26B	COLEC11	MT1F
ALDH1A1	EEF1A1	SNRPB	NDUFAB1
TAF6	SPSB4	NSL1	ZXDB
LOC100422737	PBXIP1	AZGP1	MTOR
PBX2	MPP6	COPS7B	PSME3
SKP1	NUDCD3	VAMP4	CEP19
ARL8B	PIH1D1	EXOSC1	CDC5L
POLK	ESCO1	PLIN2	ZDHHC18
GINM1	SHISA9	PIEZO2	ZMYM4
ATF6	RCOR2	LOC400965	PGAM2
SNX13	CARMIL2	HSP90AA1	ANGEL1
PTEN	MTERF3	DBF4	PKNOX1
SPINK7	CCDC121	OTUB2	CNTNAP3B
TRA2B	PRMT9	C1orf112	POLR2C
GPALPP1	EEA1	GGCT	CXCL16
SENP8	BTBD11	SLC26A2	SH3KBP1
SAA1	MPND	RNF187	SNORA6
NMI	PFKFB2	CCDC86	MGA
RSRC1	CIR1	SRSF8	AP3M2
KIAA0232	IL17RC	RPIA	DNAJC19
UBTD2	SC5D	TRRAP	KIF5C
MPZL2	RPL39	DHX57	SP140
SAMD12	SH3GLB2	MRC1	SIRPD
EPO	SNRPD1	MYO19	TRAC
ECD	ITPR3	FAM63A	CHD4
GCFC2	IGFBP7	LOC100129447	LOC100132099
SLITRK6	MAPK6	TET3	ZNF623
ITIH4	MORF4	ZNF473	PGBD3
SLC25A32	ATP6V1C1	FAM103A1	GOLGA8O
SOCS1	MACC1	ZBED6CL	RELA
PLIN5	SESN3	TIMD4	TMEM43
ARIH2	SMS	TRPV4	ATP6V0D1
RASSF6	ZMYM4	IFNAR1	PPM1G
TRPS1	FBXL17	AKR7A3	NUDT16
PRPS2	PLPPR2	CCT5	RPS24
CTCF	LINC00265	SPATA5	ASL
DICER1-AS1	FAM124A	LOC101930531	SLF2
SMG1P5	SUGT1	GPALPP1	TPCN1
LINC01123	CCNE2	LOC101928916	MPPE1
GOLGA6L10	ITPKB	ZNF416	VPS13C
MET	MID1IP1	GALK2	NDUFA7
CAST	SLC8B1	KLHL23	MIR24-2
PLEKHF1	TCF25	SIGLEC11	BICD1
TMEM59	PYGO2	PIK3C2A	PIP5K1A
TMEM217	POM121	KIF3A	MAPK14
RPS13	ROCK1	NARF	SLC25A26
RGS1	ANKRD65	RPL37	JMY
HYPK	ZNF273	MYO5C	RNF20
NBEAL2	KRT16P2	GPRC5B	PLET1
CELF1	SEC22C	IDE	PDE9A
PER2	WASF2	BCL9	INPP4B
TMCC2	TRIM14	SLC39A1	BCL3
EXD2	NUMA1	E2F3	FHIT
CYP4V2	LINC00998	CYP3A4	EPHB4
UCHL5	FAM133A	HIST1H2AM	TMEM258
AAED1	ZNF443	LSM14B	MGC57346-CRHR1
ARF4	KIAA1586	LONRF1	PF4
KATNA1	PDPK1	ZDHHC19	CALM1
LOC644656	ZNF790	FAM149A	TSR3
CXorf23	CHST13	FITM1	PLPPR2
OSBP2	RPRD1A	RNF212	NECAB2
EAPP	CEP70	PTPDC1	EXOC4
TIGD6	MTPN	NRG3	HNRNPUL1
L3MBTL1	FBN3	C6	UBE2C
TSPAN14	SH3KBP1	MSTO2P	SWAP70
SMA4	ORAI1	HOXA13	ARF5
PDS5B	BNC1	NAA40	PWP2
POU6F1	PDGFC	LARP4B	POMGNT1
RALGPS1	OMA1	PTPRB	ARHGEF40
TMEM178B	PGGT1B	KCTD7	ARPC1B
FASN	EXOSC3	MOGAT2	ATF7
PDS5A	GATA3	CFAP58	HMGN1
CCDC34	NAT1	PRF1	BORCS7-ASMT
MYOF	C19orf73	SLC26A11	GABPB2
TNFRSF10C	C11orf80	CCDC3	STARD3NL
SMARCE1	UGT8	BMP5	MRPS30
MGAT4A	DTX2P1-UPK3BP1-PMS2P11	C8B	PDCD7
BAIAP2	GS1-124K5.11	OSER1	CHAMP1
CCDC86	POLE	SOCS2	C19orf35
TBK1	PROP1	HIST1H3F	ARCN1
YTHDF1	NFIC	SLC36A1	PDE8A
ARPC3	CXorf57	DPF3	OXNAD1
ILF3	DNAAF2	AHCTF1	COMMD8
CEP19	LARP1	LRRC58	MDC1
BICC1	C2CD4A	ITIH4	TAF10
UBE2D3	HSPD1	UBE3B	CNTNAP3
MECP2	RAB1A	EGR1	SPDYE7P
LOC100133091	PSMD12	UBTD2	HEATR1
DNAL1	CAPZA1	C19orf52	CR1
JPX	SEMA3B	INMT	THAP5P1
ZNF675	ELOF1	KRTCAP2	ICK
YPEL2	BET1	PHF3	LSM1
NUP35	NUF2	SRSF1	RGPD6
APC2	C11orf49	CP	TCF12
FUCA1	LTBP4	LOC200772	SNORD14C
MTRR	APIP	ASL	IKBKG
DTD2	LPAR5	FOXD4	CPNE2
GFPT1	SF1	ZNF572	GAN
TBC1D3P2	RAB11FIP1	CELSR3	TRIB2
ALG10	ZNF180	DUS4L	CCDC6
MIER2	CPEB3	TSEN15	GAS7
ACOX3	KIAA0232	SRD5A2	RGPD2
RNF14	ZNF738	MIR943	DYRK2
AFAP1	STEAP2	COL5A2	TRA2A
MLLT3	MYADM	MIR7112	SFPQ
COLQ	USP6	P3H2	TGFBRAP1
NEDD1	C1QTNF1	NDRG3	NUBPL
ZNF143	CSNK1E	PCDH9	FNIP2
SPX	PHF11	PTK2	FAM193A
RABGEF1	TMEM191B	ACSM5	ARHGAP18
KRT18	PMS2	CDK12	RASGEF1B
GNPNAT1	HADHA	PI4KB	ARHGEF9
AKIRIN1	CLN8	HHIP	AKTIP
DENND4A	AKAP9	CKAP4	MED14
PIBF1	SCG2	SERPINB8	SEC23IP
GGN	TPSAB1	CUEDC2	ANKRD23
HMGXB4	SGCD	RAB11FIP4	PLB1
FBLL1	KRTAP4-1	AKR1D1	MORC4
LIPA	ELANE	OSR2	TLDC2
NUB1	KBTBD7	DONSON	DHRS7
TRMT6	VPS50	IRF8	APBB1
PRPF40A	ZNF525	ZNF766	SREK1
POC1B	CCNC	NR4A2	ILF3
MRPL42	GSAP	ORM2	FN3KRP
DDX20	ZNF773	SLC27A2	ST6GALNAC2
CYGB	SDK2	BRCC3	MGAM
CPD	OCIAD1	PON1	SIN3A
NCSTN	DFFA	SLC22A1	NDUFA11
CXorf38	GUSBP3	GSK3B	NAT10
RRM1	CLDN4	C17orf80	APTX
SORBS1	VPS13A	IPO7	TCEB2
RRP36	MNS1	HSPA4	INTS4P2
RABIF	LGR4	MT2A	CPSF6
USP36	OXA1L	NR4A3	PLAUR
APOO	TPSG1	AP1G1	HLX
TAPT1-AS1	NCAPD2	C7orf73	CYB5R1
PGM2L1	ZNF223	MT1G	LMAN2
SAMD11	CMIP	MED28	RBMXL1
PPIL3	ATP5E	CYP4A22	APOPT1
ZNF277	LOC389834	MTIF2	RASGRP1
FAM101B	ZMYND8	MTR	C16orf62
PKD1P6-NPIPP1	RIDA	COMT	ARPC1A
LOC101929229	AP1S2	WNK1	MGRN1
LRRN1	INAFM1	PDGFRA	SEPT2
RFPL3S	DHX9	POLR3A	CD5
ZFX	NEUROG3	CHAF1A	GNPTAB
SLC36A4	MRPL51	COA6	CDK5RAP2
UTP20	THAP6	CDC7	CNTRL
BCOR	WNK1	ZMYM1	FAM96B
IQGAP1	DPY19L1	LOC101060373	P2RY10
F8A1	FHIT	CAMLG	EMC1
BCLAF1	CYP51A1	PPME1	KRR1
MRAS	IDI1	SLBP	TMEM199
UTP3	LAMTOR3	SFR1	PDIA3
IL6ST	RAB2A	DAXX	C5orf51
LIX1L	LCE2A	MT1X	MBOAT2
CALR	RRN3	PI15	NUTM2G
NARS	ZNF681	HES6	ODF2
SLC10A3	FOXC2	IGSF10	THRA
TRIM37	EIF6	MUC6	ATP8B2
PTPRK	PRR5	DDX10	HNRNPH2
ZNF766	ZNF226	PXDC1	ATF7IP2
LIG4	ANKRD20A11P	PPIA	CLN8
POLD1	MAPT	CENPO	ATP6V0A2
RPS9	MTRF1	CEP44	SRCAP
MAP7D3	TYSND1	MT1HL1	NOD1
MRPS10	TRIM2	SNORD18C	TTC31
ANXA5	ADAMTS1	PLCB2	MBOAT7
C10orf95	RPF1	MBD6	QTRT2
GCC1	ASB16	LOC100131170	CSTF2T
SRBD1	IRX3	PBRM1	PCCA
TK1	SCAF1	EPB41L4B	ZNF589
FLRT3	AK6	FGG	ZBED2
SRP14-AS1	RPAIN	SLC23A2	MANSC1
AP1G2	ZNF729	CFI	SOCS7
ACSL1	PRKDC	ZNF615	CD40LG
PTCD1	HMGB1	TMA16	CHFR
ANKMY1	ZNF655	TUBE1	COPS9
SKAP2	COX11	ZNF30	FAM222B
DRAM1	NETO2	TWF1	PDP1
MAP2K4	USP33	ARMC8	MARCH5
ANP32A-IT1	ZNF823	CTSW	MAP2K6
RNASEH2A	ITGA2	ALAS1	SRGN
NIN	MARK4	ZNF143	EMC6
KIZ	RPS23	TCF12	GAR1
RASL12	AMN	MIR4271	EXOSC2
PCP4L1	NDUFA4L2	NR3C2	IST1
GALNT7	C9orf72	TSEN2	USF1
CIRBP	WWC3	NAA15	ARL11
RXRB	ACAT1	HERC2	CHMP1A
POLR1D	FBXO3	LOC101927093	ADAM23
SLAMF9	UHMK1	SBNO1	BRWD1
MAPK1IP1L	SRSF3	UHRF1BP1L	ALG13
AVIL	GIPC1	PDE2A	PTPDC1
CHMP4B	MAPK3	E2F6	CD74
CANX	ERH	LETM1	SEPT9
STOML1	LINC00527	NONO	FAS
SPSB2	ZNF614	EZR	RNF8
PKN2	SOCS1	PIAS1	TRMT2B
RNF13	OSBPL11	HMGB1	RAB8B
UBE2N	ITFG2	PNMAL2	VEZT
FAM47C	DPY19L4	AQP3	TTC12
MMP2	CCDC112	ADAMTSL3	DMXL1
ZNF789	SLC33A1	KIAA1429	PXK
SPNS2	VAMP4	KMT5B	NPEPL1
CMSS1	ARV1	CBFA2T3	LOC400464
S100A10	HIBCH	ABCC10	ZMAT1
TCEAL1	MKI67	UNC13D	LINGO3
LAPTM4B	MAP9	NEK6	LPGAT1
ZNF117	HLA-DMA	DES	FAM208B
ZFP90	KLK3	ZNF85	USP34
SIN3A	RBM33	CPD	TYK2
PRIM2	BEX3	PAFAH1B3	TNFRSF12A
FLJ42627	HSPE1	CYLD	NCAPD3
ACSS1	SNAPC1	ZNF736	LOC100134868
BECN1	SNX13	CENPQ	MSMP
PTRH2	BCKDK	LINC00671	IL11RA
STAG3	TCERG1L	C11orf96	ITGB5
SEPT11	PSMA3-AS1	TMEM100	MDM4
STRAP	FAAH	ZNF407	FBXL13
KRAS	CHSY3	CCDC43	BDP1
BMS1	SLU7	MIR8085	GPAA1
FCF1	SNURF	ASH1L	NCF4
FOXB1	GABARAP	TCF19	RPL41
C1orf228	B3GALNT1	CCDC88A	ALDOC
SEC31B	ENHO	DNMT3A	RNA18S5
TOP1	CEP68	IDNK	PLEKHA1
PCNA	NAXD	ARHGEF26	CHCHD5
PHC3	SNX21	DDX55	COX16
RFC4	KIDINS220	AGPAT2	KLHL21
RIN2	TCEAL2	TGM2	DRAP1
ZNF266	CWC27	LOC105375677	RPL17
PRPF38A	C14orf79	OTUD6B	ZNF219
LOC105371920	LOC440461	LYPD1	EXOC8
YES1	GXYLT1	PIK3CB	SNORD82
PHC2	FBXO4	SEC23IP	TAF7
ANKRD54	ZNF574	ZNF780B	GOLGA8DP
FHOD1	RANBP6	RIPK1	TIMM10B
SCRT2	FXYD5	MCC	PPAT
VAC14	DCTN1	ARHGAP1	LRRC6
TNPO2	ARHGEF5	AGBL3	LINC00680-GUSBP4
SH3BGRL2	MNAT1	CCNF	MLC1
MTA1	SACS	FARSB	CCDC58
NGFR	KCNN3	FAM83H	GDE1
DDX21	ALKBH8	SNTG2	MILR1
ITFG2	HAUS3	CYP2A6	SIRT7
GSTP1	CEP170	SRM	ZNF818P
LOC100132363	MFSD5	ADAMTS19	DDHD2
CPSF6	DCHS1	TFE3	POLDIP2
LEP	MINCR	SLC17A3	ZNF737
EPS15	HES7	PKN1	MOSPD2
USP30	STAG3L3	SNRPD1	SKA3
HMGA1	ZFP69	CUTA	MIPEP
ARHGAP11A	ARPP19	TIGD1	HBB
STAG1	CDKAL1	TMLHE	WDR60
TMEM158	TUBB4B	FGB	ZNF701
SNORA70	MYL12B	AVPI1	FAM63A
KLHL12	TATDN1	GEMIN5	MYOF
TMEM241	SKIV2L2	MASTL	EIF2B5
RBM7	DPM1	STAT4	DCAF4
HSPA5	KLF16	MGME1	GOLGA6L5P
NSF	ABHD12	FXYD6	OTULIN
STAU2	PPID	F9	FAM151B
AP1G1	EMSY	DDX19A	PDZD8
ZNF214	MAVS	RNASE4	MAPRE3
RAB36	NDST2	PPM1F	GCN1
CUL3	ZNF584	USP2	ZC4H2
BZW1	NXPH4	SLC27A5	MEF2B
CFAP97	EXOC6	N4BP2L1	ZNF493
CCT2	SETD1A	KHDRBS1	DOCK9
LOC101928673	NUAK2	MT1H	ARID5A
LANCL1	NR2C1	CPPED1	KDM1A
LOC100507537	CDH24	RPS27L	DUSP23
SNX29	IGFN1	RUSC1	UBQLN4
ENTPD7	LINC00304	GPATCH2	GPR63
VIM	RRN3P1	CEP170P1	LYPD3
PRKCZ	HCN4	TCF25	FHOD1
ZFP82	FMR1	MCM4	PAQR8
TMEM201	APC2	HRC	CCDC88C
SRSF2	CEP164	HAO1	LOC653080
TRIM69	PTBP2	LOC105372255	C16orf54
ACTB	PACRGL	PTGFRN	TCAIM
DUS4L	CADM1	LDHD	CX3CR1
CCNB2	SLC35F5	GLA	DDTL
MTM1	NAT10	GTF2H2C_2	ALMS1
PCM1	RSRP1	PDS5A	TBL1XR1
GON4L	SSX2	TCFL5	LIPE
PITPNB	SAP25	SYT7	EIF3CL
EXD3	CHSY1	ADGRL2	LY75-CD302
PRIM1	LINC00926	SLC50A1	CPM
LINC00893	HECTD2	SMYD2	RASL11A
LOC441204	GK5	INTS10	MMADHC
ZNF713	PRPF40A	MUM1L1	HACD3
METTL3	LOC100507412	GOT1	SGK494
LOH12CR2	GCH1	SIX4	DLGAP5
RPLP2	ELMSAN1	CACUL1	MRPS27
PSTPIP2	HAT1	EPM2AIP1	PNISR
DSCC1	LRRCC1	ANGEL2	MAP7D3
COL4A2	SIK1	KIAA1958	C5orf42
ZMYM3	GNG10	IER2	OTX1
TMEM259	CEBPZ	SSC5D	HNRNPC
FSIP1	COG1	DUSP12	NDUFB10
FBXO34	C14orf2	CREBRF	SCARNA13
ZNF830	DLD	C1orf109	ACAA1
ZBTB34	LRRN1	GCH1	CHMP2B
RFWD2	ABHD2	CEP131	PRPF19
ZNF569	LINC00176	USP14	VAMP7
IL4I1	ZNF268	PAIP1	IER3
NIPBL	HOOK3	ANKRD27	NIP7
GTF3C4	RALB	DYNLL2	ANKRD40
TMED7-TICAM2	TMEM64	SLC35B3	FCGR1CP
ECE1	UHRF1	LOC101928865	CFP
RSL1D1	RBM28	WDFY3-AS2	DTX2
NR4A3	NUP210	CASC7	VPS28
CLK2	OS9	KLF13	HSPA1B
DHX57	IQSEC2	SPAST	IKBIP
EIF3J	SNORA78	AHNAK	ABRACL
ELMSAN1	CDH22	FETUB	HIVEP2
WDR63	NIPSNAP1	SHC3	ARL6IP5
PNMA1	ANKRD26	NOL12	POU2F2
DCAF5	PCBP2	HIST1H2BJ	AXIN2
PHOX2A	GPN3	TCF3	TUBA1B
C5orf58	MYNN	SHTN1	RNF213
EFTUD2	ZNF462	DHRS1	RNF214
OPA3	RAD51AP1	TALDO1	INO80D
FBXL2	RAPSN	SNX16	FABP5P3
LSM14A	PHTF1	TRIM16	DEFB109P1B
HSD17B12	RAB8B	PCNX3	EIF4EBP2
STMN1	VPS37A	RBP5	GPR89A
SLC38A4	RBM7	PRR26	UXS1
OLA1	ADAM15	LOC101927653	EFCAB12
GJA5	CC2D1A	MLLT10	PGM1
MYO1A	TUBA3C	MAPKAP1	PTDSS1
COL4A1	THEM5	YIF1B	ATP5H
FAM104B	OR52K2	HBBP1	TRBC1
CAPRIN1	TMEM17	CCDC170	ITK
MYH7B	PCDHGA7	TNPO3	ASNSD1
FAM175B	KMT2C	TIMELESS	MRPL23
RPAP1	SLC6A8	PFKFB2	GAB4
SEPT4	KATNAL2	TRIM64EP	LOC100128175
PTPN11	ZNF578	KMO	SAMD9
ARL6IP5	RHEB	UBAP2	LINC01000
RALA	ARL17A	COX7B2	PPHLN1
SMARCC1	TMEM161B	KIF3B	AATF
ANXA6	CCNG2	APMAP	TLR6
PGGT1B	TSPAN10	NUDCD3	KRTAP5-10
LRRC57	IBTK	PINK1	ST3GAL5
CDH24	HIGD1A	DUSP6	SRRM2
RGL2	MRPL3	FTSJ3	SLC25A16
RUFY1	CEACAM1	ZNF792	SYMPK
STT3A	WNT7B	SNAPC5	STARD7-AS1
RBM18	GJB3	KIAA0100	HN1L
MYO15B	SREK1	SCML4	NEU1
TSC22D3	TRPS1	DCLRE1A	BBX
PML	INCENP	MAPKAPK3	LUC7L
CYP39A1	PHACTR2	CDCA7L	MIR632
CHKB	RPL14	ARHGEF11	EDEM2
TMEM238	EID2	ZNF217	CYTH1
DRAM2	IFT80	TRIM29	BTN3A1
RPS6KA3	RUFY2	TP53BP2	BMX
ARHGAP26	RNF213	PLAG1	AK5
AATK	GATC	USP46	GHRL
LAD1	GFM2	SLCO2B1	C19orf70
TXNDC5	ZNF155	NDST3	TSGA13
MFHAS1	EP300	DCAF7	GUSBP11
BLOC1S2	PRIMPOL	ATF7IP	MPV17
INO80E	SNRPN	PLXNA3	RBFA
TAOK1	ASXL2	C4orf46	DAPP1
TAS2R19	RTN3	ACAA1	TCIRG1
RNF114	ERBB3	SLC51A	WDCP
PMS2P9	DPH3	LMNB2	HBA2
ZNF503	TSGA10	BRAP	ETHE1
FAM104A	SCGB1A1	MCM7	DNTTIP2
GPN1	ALG12	FXYD1	ZNF658B
MAP9	UCKL1	YKT6	MRPL53
SUZ12	CEP57	GFOD2	MTERF4
ASUN	HTT	ZNF449	NDUFS4
TMUB1	SAR1B	ZNF605	CAMK4
ATF3	ARMT1	KIF1B	NBEA
PDIA3	CCDC120	AP3M1	LANCL2
DMRTC1	C20orf141	NRIP1	DHX36
VAMP3	CCT4	RAD51	HIRIP3
SAA2	CENPE	MAGEA1	PRR3
LMNB2	FGF7P6	UTP14A	ERVFRD-1
SYAP1	DDAH1	KLF4	CAMLG
RNF130	CCDC15	DCN	FIS1
CLCN3	LRRC8E	EPS15L1	SPATA5
NIFK	MBOAT7	MAML3	TMEM71
SLC30A1	KLHL9	MIR6734	SFMBT1
GLUL	PLCB1	ATP8B3	CLIC1
ZSCAN16	NSL1	UBR5	UST
GLB1	GNB2	AREL1	PROSER1
KIAA1143	MMP1	TRIM37	HPS4
TRIP12	DSC1	HNRNPUL1	SUMF2
STAT5B	SS18L1	FAM169A	ACTR1A
TM9SF2	KRBOX4	RFC3	SLC18B1
MOSPD2	LOC399851	CUL4A	TTN
NIP7	FAM111A	DCAF4L2	HTATSF1
DDX17	ARPC3	ATP5J2-PTCD1	IRAK3
KNSTRN	PDLIM2	GYS2	OSTF1
LOC101930085	SLC35E1	CA12	PHC2
CELF6	EHMT2	RIPPLY1	BUB3
LINC00482	C22orf29	THRIL	TRAF3
METTL2B	ATP6V0CP3	BRMS1	PASK
ANLN	ANKRD54	RLN3	KIAA0907
KPNA4	PHAX	SSR1	SEC61B
EPS15L1	TAX1BP1	MCM5	CHMP7
PIGW	CPA4	SNHG1	OR10A4
FAM65C	ARHGAP29	LOC102724017	UBE3C
WFDC1	SUCLG2	SCARA5	HSPA6
GNG10	KRT6A	FAM19A5	HLA-DPA1
PGS1	YES1	GDPD1	KIAA0825
CDC5L	ATP13A3	FAM168B	TMBIM6
STK38L	ZNF639	BAGE2	HAVCR1
NOP56	HACD1	PTPN14	S100P
ZNRF3	U2SURP	KIAA1143	OR4C13
SPOCK2	LOC105370792	BARD1	TCTN2
SENP2	EIF1AX	FBXO11	SRSF6
ZNF350	CST3	CNTN4	SF3B2
TLDC1	PHF20L1	METTL6	CENPW
KIF7	BMF	MIR4723	CCDC82
TRIM49	UBTD2	RPLP0	SPSB3
WWTR1	PGPEP1	ACACB	HID1
FAM127B	EGLN3	STXBP5	KLRG2
ARAP2	THG1L	PLPP3	PMS2P3
C3orf58	MTFR1	TAOK1	RFX2
PGM3	GRIPAP1	AIG1	WDR27
TBRG1	PHTF2	SNORD88C	CYP2F1
LINC00301	FAM161A	CCL15-CCL14	EXOG
CTDSP2	GRIN1	C6orf141	KANSL2
EIF1	LRIF1	PEX2	SNORD14E
CCDC97	ZNF813	MICALL1	KCNE3
SKIV2L2	CLN3	SPINK1	FKBP4
HINFP	FAM3A	ZNF652	ACTR10
TNFAIP1	CFAP97	RNMT	SLCO4C1
DPH3	USP48	ANXA10	PPM1F
CAMK2D	LMNA	HPGD	TAS2R40
KCNE1	TTC8	LINC01146	CCAR1
SH2B1	DHX38	NIPA2	SMIM3
AFF1	TVP23B	CYP2C19	GUSBP1
THAP10	MANEA	MBL2	ZFYVE21
SRI	C9orf40	CDC27	NAIF1
ZNF649	KIF25	PRODH2	TMEM209
HMGCS1	MRPL35	MGLL	SRSF11
CNOT2	G6PD	EHD3	DLK2
C6orf62	LRRC70	PAK2	HIST1H2BJ
CLP1	RAP1B	NACC2	TMEM161B
SREK1IP1	VAT1	LIG3	EHMT1
TRIM34	ANXA3	RHOB	AHSA2
RPS6KA2	HLTF	RPL22L1	TXLNG
COPS3	H2AFY	KIAA1586	AKR1B1
SEC61B	SYNGR2	FAT1	SLC29A2
GAR1	MPZL2	MANEAL	SET
LOC728613	DNAL4	ARRB1	AGK
CRY1	MT3	LRP11	C5orf45
PHF21A	BCL2	TATDN2	SULT1B1
FAM122B	DVL1	HPS1	SIRPG
FRK	PLEKHA1	RBM26	ECE1
TMEM251	OGT	ELK4	SLC31A2
ARFGEF1	MAB21L3	SMIM4	MICAL1
ESCO2	PURA	TTC5	RRP7BP
PDCL	ITGB1	TIGD7	CBX3
ZNF160	ZNF575	ATP1A4	PCID2
BUD13	MYLK	THY1	MSRB1
BBC3	ZNF606	CELA2A	PEX7
PPP2CA	EID3	MTA3	SF3A3
LZTFL1	MATR3	MIR675	SSRP1
CENPBD1	SMARCA1	TNFRSF10D	RNPC3
TNFRSF12A	RNF6	SLC19A3	GLOD4
MFSD9	STIM1	RNF6	CYHR1
OXSR1	VPS51	SORL1	KLHDC4
ZNF136	ATXN7L3B	PACSIN2	GLTSCR2
SCARB2	DOK4	CCDC134	AQP7
TMEM54	RPL6	ATXN7L3B	HIST1H2AI
METTL13	NUP50	TMEM201	CST7
ABHD13	FBXL18	RAB11FIP2	TAS2R13
MOSPD1	SYN1	TMEM206	ERP29
ICOSLG	DUSP14	CCDC77	TERF2
ZNF2	LOC100288860	MIR6836	HDAC1
RAD9A	YIPF2	ALOX12-AS1	MKNK1
OSBPL10	LTB4R2	GJC1	HDAC4
LIMS1	PKD1	COX6B1	ST6GAL1
ATAD2	ZNF146	PARP2	RNF167
XRCC6	TRERF1	KLHL11	SLU7
KIF16B	AK9	RHOBTB3	OSBPL3
COA7	AP1AR	SVIL-AS1	PPP1R15A
PTK2	SCNN1A	LOC284513	RORC
CCDC17	NDUFAF6	C9orf16	EMC2
VPS41	ARL4A	SCRIB	RAP1GDS1
FAM27E2	NACA	SAE1	DAZAP1
TRIP11	ANKRD12	MCM2	SH3GL1
MBD6	PPA1	ZNF706	RPA3
YIPF1	CETN3	RHOT1	WDR36
ARSJ	TAB1	ZBTB37	HSPA8
PKDCC	HSBP1	FAM150B	ESYT1
DEGS1	ALDOA	RBM33	PQLC1
ETS1	LCORL	PPID	CCR6
EEF1D	DCAF10	USP3	ALDOA
ADSS	FRAT2	RCBTB1	EP400
SNHG16	NDUFAF4	MRPL24	CDC26
RCN3	SYNPO	ENTPD1-AS1	IL2RB
MFAP1	FLJ35934	TTC1	ROMO1
GPD2	LTBP3	ANAPC11	TNFRSF1A
LOC100131581	CNTNAP3B	ZSCAN32	EMB
ZFR2	PPIL4	SCNN1A	CXXC5
SNX6	NAA30	CD160	TTC32
TRIM23	PALLD	DBF4B	FAM86B2
BRD2	SNX2	SRPRB	MRPL28
SNHG8	SGO2	RNFT2	RNF24
EBPL	BRF1	IGHV4-31	LINC00969
KBTBD3	RNF5	ERGIC1	PFN1P2
LOC100130152	DNAJB6	BCAT2	PPP4C
DOPEY1	CPEB4	PON3	TPP2
PANX2	FMN1	PEG10	YARS
DOCK4	GPR183	INS-IGF2	AKAP11
LEPROTL1	PAIP1	KRT17P5	GOLGA6L3
SWAP70	ZCCHC7	TRIM22	MMS19
ADGRL2	PRSS2	GLMP	PRKCI
TMEFF1	LTC4S	MTBP	MCM3AP-AS1
NFS1	FLJ11710	MMAA	FAM212B
PRLHR	ZFX	SLC35E1	IFT52
ANKRD36	PPP2CB	ATG7	SIRT1
CHMP1B	C14orf159	PIK3AP1	EAPP
SOAT1	DTWD1	NNMT	UBE2W
LOC100128775	GPR155	FAM13A	PABPC1L2B
CDK8	BAZ2B	BLM	CYP4V2
DUSP8	NKAP	SNORA72	PDE6D
TUBA1C	XPO6	HTR7	DEFA4
PDP1	NIPBL	MRPL47	TUBGCP5
MTDH	COX7A1	CELA3B	SNORA14A
SCAF1	CLIP1	SERPINA10	TCERG1
FAM110B	ZBTB43	NUP107	EHMT1-IT1
REN	KDELC1	HDAC4	DMTF1
YIPF6	AP1M1	ANXA11	RBM25
RPL13P5	C1orf116	PROM2	LOC202181
SH3GLB1	ABL1	IQSEC1	MID2
DUSP15	LOC283701	BEND4	FGF9
STXBP2	ZNF879	THOC6	RAI1
CELF4	HSD17B12	SMARCC1	FADD
TOP2A	SCHIP1	ZNF678	TACC3
USP32P1	PRKAA1	TRPM8	WDR6
TSPOAP1	CAD	HAUS3	CISD1
WASF1	MXD3	RNF165	ZNF93
ZNF17	PSMD1	NCOA6	STXBP2
KDF1	TCL6	DAP3	COPS7B
CES4A	LYRM5	ANAPC7	MED30
LZIC	ACBD7	ANGPT2	NUDT5
GTF2IP20	ABTB1	RRP1B	FBXO21
FBXL20	TRMT44	SLC44A5	TFE3
SPRTN	IFT22	FAM161A	SELO
EPG5	TCF7L2	EDC3	FTH1
CDCA8	AQP2	CCDC138	GTF2A1
KIF20A	MAMSTR	PALB2	ZMYND11
PLEKHA5	FUT2	SDHC	RNPS1
CSTF2T	SMYD2	MKRN1	OTUD3
EXOC6	CYCS	BRINP1	KHDRBS1
MOGS	C1orf27	EXOG	GPRASP1
THG1L	PPIP5K2	SPC24	WBP1L
YWHAZ	SOX1	RFX5	PGRMC2
KPNA1	SYCE1L	MTMR14	MBNL2
ARID4A	DUBR	ANKRD49	STK16
CLN5	ZBTB7A	C6orf89	SLC4A10
MIF	CPSF3L	UPF3B	SLC4A7
KIF18A	FAM204A	KLRC4-KLRK1	SS18
CAPN13	UNC93B1	ALDH8A1	PPP1R37
DEPTOR	WDR11	DDIAS	TRIB1
RBM8A	AGAP3	NFKBID	TOX
PLBD1	CCDC122	FAM20B	TBCCD1
E2F5	ZNF467	GPR146	TESK1
ALS2	RPS14	ZNF12	CNNM2
LRRC37A4P	MESDC2	LOC389834	RSL24D1
MAGOHB	ZNF610	CUX1	DCAF16
FARSB	IGSF3	BANF1	CDKN2D
LOC102723968	JUNB	DMGDH	ARMC1
RCOR2	CYTH2	ZNF17	NAA25
PLPP6	TRIM26	GPN1	ERGIC2
KPNB1	ABCA5	FKTN	DCBLD1
USP33	VSIG2	UEVLD	LOC100507646
OR5L2	ITGAV	LOC730101	RGSL1
SP1	FAM208B	MT4	SNORA28
DESI1	TIPRL	ABHD12	CLCN3
MED4	SPIN2B	RBL1	WRN
CASKIN1	DCUN1D5	LOC100505498	ANXA5
ZFAND4	ZNF317	FAM122B	TRAP1
LAMC1	ORC4	GREB1	ZBTB48
CHM	PNPLA2	CUL4B	NMRAL1
ZNF610	MB21D1	ASPDH	AKT3
ALG10B	TMED7-TICAM2	LOC101928307	AQR
TTC30A	LOC441666	RRBP1	CHD8
PFN1	ZNF567	TBL1XR1	PRB2
SAR1A	PTAFR	WIPI2	JMJD6
MAS1L	NDC80	HSD17B6	FCAR
AP5M1	ELAC1	CMC4	VPS36
BTN2A2	MARCH1	ABCA8	TOR2A
KLKB1	P2RX2	STXBP6	NEK9
C10orf2	LOC100132147	MAFG	ATG4C
NDUFAF3	ZCCHC9	ADSL	GPR84
ATXN7	C18orf54	ANK2	GATAD2B
HBP1	DRAP1	RCL1	PPP2R1B
GOLGA6C	NUP210L	BCCIP	WDR3
FAM120C	TSR2	MZT1	HIBADH
RB1CC1	PDXDC2P	SNORD54	MPG
HBB	RB1CC1	TAF6	ITGAX
C18orf21	BTG3	SP5	RHOG
CX3CL1	NSMCE4A	TMEM97	SYCP2
RECQL5	FAM129A	EPHX4	ARHGEF2
PRRC2C	GOLGA8S	VARS	CELF1
MAN2B1	GOLGA6A	MECOM	ANKRD24
TRIO	SPPL2B	FTH1	RPL9
ZC4H2	SPEN	ALCAM	EP400NL
F11R	GLIDR	ZNF606	CHD3
SERINC3	NDUFAF7	URM1	PIGN
GOLGB1	USP19	CTTN	GLUD2
ANKRD26	CCNG1	ADGRB3	DET1
TADA3	UBE2B	GLCCI1	NADK
MYOD1	SLC8A1	SKA2	DDX24
TCF3	ZBTB21	ACPT	ZBTB25
RPL14	FAM208A	ANGPTL1	SFXN2
MINA	SH3D21	HSPB1	OR3A3
PSPH	DHX15	RP9P	SPIN1
AASDHPPT	SLC34A3	ZSWIM5	ABL1
ELMOD2	RPS6KA4	KHSRP	RPRD2
PA2G4	SCLT1	ESCO1	MTHFS
IFT22	ATXN3	ZNF331	KATNB1
ATP1A3	RERG	YAE1D1	CFAP45
AASDH	LSG1	NEMP1	SHPRH
PPP1R15B	PLA2G6	WBSCR22	MGST1
UBE2V1	CHRNA4	NUB1	SPRYD4
KHSRP	OR7E14P	FES	MPLKIP
POLA1	SF3B3	UGT2B28	OSGIN2
LTF	ZNF222	PCK1	ZKSCAN3
CRNKL1	TMEM126B	PDE7B	SIGLEC1
FAM60A	EMX1	RAB23	GLE1
RIOK2	UBE2V2	GTF3C3	DDX23
NOL7	HK1	C21orf58	N6AMT1
SAAL1	NDUFAF2	HRAS	TBL2
CLEC4M	CCDC25	IQGAP3	SCARNA9
SGMS1	ASNS	NTPCR	MAN1C1
RRAGC	RNF2	UGGT1	LYRM1
FAM217B	HNRNPH2	CYB5D2	SERTAD1
CBX3	NABP1	METTL12	BCLAF1
ATG4A	DCAKD	CNOT6	SH3PXD2A
PHKB	TNXB	CEMIP	PHF1
TDRD3	BTBD1	ERCC6L	DPEP3
ZFYVE1	AKAP8L	ZBED4	PARP15
PHF20	SVIP	TMEM106C	GSKIP
TRAF6	CIZ1	PDXK	GON4L
HIST1H2AC	TVP23C	TTC37	MAF
ASAP1-IT2	LOC105371763	UBXN7	PNRC1
HSBP1L1	GREM2	DARS2	TMEM191B
ABT1	PPP1R12A	HPS5	ZC3H14
ZNF24	CPD	GCGR	RUVBL1
TBC1D9	HNF4A	EIF3H	ZHX3
RASA1	FGF7	CNOT10	LHFPL2
TMEM232	AREG	FMO2	ZBTB34
ERGIC2	PTS	TULP3	ANO9
RAB2A	TMEM19	CA5A	TCP1
PIDD1	ATXN1L	FOXP1	RNF212
MRPS17	RARG	SFRP4	UBXN2B
CHEK1	DNPEP	NETO1	NUP155
TWISTNB	ARHGAP33	NPHP3-ACAD11	LINC00921
TOP2B	HOXA3	GTF3C2	SYT17
OSTM1	ZNF92	PTBP1	CYFIP2
OXNAD1	PLCG1	ARL8B	SLX1A-SULT1A3
GABPA	TOMM40	ZFYVE26	SIGLEC14
TRMT2A	COG2	RRP9	KRTAP5-1
ARPP19	TRMT10C	MPPED1	RANBP2
UBE2Z	IMPACT	UBR5-AS1	BLZF1
LINC01420	RHOV	RBM15B	TMEM256
OSGEPL1	SRSF1	LOC101928635	FAM45A
ZNF592	ARHGEF10	AGAP1	SLFN5
BTBD1	C1orf229	FAM134B	HFE
CCDC120	TSPAN15	APOA1	TAX1BP1
TOR4A	ARFIP1	TBC1D13	IL21R
RAB21	ATAD3C	MEIS3P1	C1RL
TSPAN32	TMEM94	LOC101928615	UBE2J1
DAD1	ABHD17A	SAAL1	FAF2
C9orf64	KRT80	NFX1	MCM7
RPN1	PCSK1N	TMEM209	COX7B
LOC101929680	UBA3	RIPK4	LOC100132217
CD63	IGHD	JADE3	TTC39C
ACVR2A	LAMC2	EDNRB	PSMA6
DLST	TPT1	CYP4V2	NSUN7
DIAPH1	BLOC1S2	UBA5	OR5F1
PFKFB1	ZNF471	LOC101930489	CREB1
CDC26	VIMP	ADH6	ETV3
CABYR	SARNP	OGDHL	HSPD1
IRF8	PYY2	LOC105373150	C11orf58
SNRNP27	CASKIN1	SIPA1L3	CHST15
QRICH1	ZC3H8	URI1	ORC2
BCAS2	B4GALT1	EIF2AK1	TRAF3IP1
CRY2	CTBP1	SNORA5B	TCF20
RBM34	ZDHHC21	ARHGAP12	TRMT10B
LOC389834	ARHGEF4	URB2	RAD18
CHRD	USP4	IGFBP4	FAM213B
RANBP1	TMEM68	IL18RAP	MSTO2P
RGS3	WFDC5	MEGF8	ACTR1B
NDFIP1	MFHAS1	RNF144A	XKR8
MTFMT	KMT2A	PALM2	C2orf27B
CACNA1H	ATPAF1	PHIP	CD200R1
SMC5	ERCC8	TTC39B	SERPINB10
LIN37	FBXL8	LRRC57	TADA3
CDC37L1	BDH1	MAGEA6	TMEM263
OCIAD1	PRPF4B	RBM15	GTF2H4
PUM1	PAM16	PF4	REV3L
CCPG1	TMEM38B	STAM	CLUAP1
GAD1	ERI1	NXF3	KLHL20
RBM27	ERO1B	G6PC	MBP
HSPA4	CARD11	LOC101928589	NIPSNAP1
TMEM125	PFKL	UBIAD1	CCL2
MYH3	PHACTR4	KCNK5	RSAD1
ANKRD18A	PLA1A	PCSK6	SLC12A2
XRN2	ADAMTS10	NUP155	URAHP
MFAP5	ABCF3	RUBCN	KAT2A
CCDC87	UBAP2	MLH3	TFEB
TOPBP1	ARHGAP27	RIT1	ZBTB40
LINC00260	PPP6R1	NME1-NME2	FCER1G
RAPGEF4	BRIX1	CPED1	PSMD7
MAP3K3	EXOC5	STK24	CHIC2
ZBTB33	SERPINB9	MIR6866	CDK20
TUBD1	MSH6	ARAP2	KLHL2
MAFG-AS1	CFAP36	METTL2A	PRCP
EMC1	PEX13	RPS7	AP4S1
MAPRE1	PLCB4	CLYBL	MFSD8
SOX1	USP1	CPT2	GGH
ELOVL7	C12orf4	ITGA2	TMEM216
ECRP	GTF2B	FTL	KRTAP12-3
BUB3	UCHL5	JUNB	ZNF845
FAM84A	ANKRD13C	FANCG	CIITA
MTMR1	FOXJ2	ATP5G3	B3GNT5
SIAE	POLR2E	ERLIN1	FGD4
LOC100132790	NKX2-3	UPF2	SERPINA1
C1orf174	RSL1D1	LOC101928000	KRTAP5-2
TP53AIP1	C2orf69	GPC1	MIR139
UBE2W	TSPAN12	CSNK1G1	LYG2
TIMM17A	WDR45	GRAMD1A	CCDC71L
RIMKLA	IRX5	CEP97	RGS10
KRTAP2-4	PAPD5	EXOSC5	SYTL1
MEG3	MUC2	CDC73	PPM1K
INHBC	RNF216P1	TCF21	MSL3P1
TMEM167B	CCDC71L	ATF6	PLAGL2
ETFDH	NUDCD2	DSCC1	SLC40A1
SCYL2	SPDYE7P	FRG1JP	MBD4
TARS	COX20	MRS2	ZNF230
HEXIM1	BIRC6	DNAJC2	GBF1
HMGB3	MRPL42	PARD3B	FTSJ1
WASF2	ALOX12	TTLL4	NPC1
CEP63	RNF125	CTH	DLG5
MICAL3	PLEKHF1	ANXA2P2	KIAA0226L
CCDC126	GLTSCR2	PAPOLA	NCR1
ZNF728	RPL34	RAE1	GORASP2
C4orf19	RIC3	PLEKHA8	GGT2
HRASLS2	ARSK	HAO2	NFATC2
ZNF493	MIR17HG	LOC100127955	DMRTC1B
EIF3A	TNRC18	SEPP1	CEACAM3
MTPAP	SF3A1	CD4	IK
RPP14	LRFN1	DCLRE1C	CSF1R
PRELID2	FRMD4A	C12orf60	IMMT
SPRED1	ANKRD17	SDC3	TMIGD2
SLC35F6	ANKRA2	PRELID1	LIPN
FBXO38	ZNF687	SUV39H1	SOCS3
GLRX3	SUN1	G3BP1	PAFAH1B1
COL7A1	NR2F2-AS1	CSPG4P1Y	PDE6B
ALLC	VCAM1	ACADVL	PLAC8
C1orf198	SLC27A1	NPDC1	C9orf3
HNRNPR	SIK2	SLF2	AIFM1
FBXO10	MGAT4A	RFC1	CDKAL1
PRKACB	EXT1	ZSCAN9	SLC16A5
ARF1	LINC01278	COMMD5	POP7
CA5A	ACIN1	PARD3	TMEM38A
JRKL	ZSWIM6	FAM114A2	CASZ1
EIF2AK3	LOC101929122	KIZ	SMAD3
RPA1	CEACAM19	EHHADH	WDR7
RASEF	CASP8	LOC102725315	POLR2B
ZFR	BCAP29	ZNF697	DUSP16
PFAS	EN2	PLXNC1	NUDT16P1
TSPAN9	TRMT13	ITGAD	MARCH6
EIF4E	TRIM29	C1orf162	ASH2L
NOTCH1	ACTR3	CYS1	FAM117B
NFYC-AS1	HNRNPR	MIB1	ADGRF3
SENP3	USP36	ZNF84	STK24
MELK	C6orf1	SIRPA	RFX5
PHYKPL	CSDE1	MEX3D	FAM120B
MFI2-AS1	SAAL1	SIK1	GEMIN5
NEMP1	NNT	TACC2	RASA3
GUSBP4	DNAJB9	TMEM38B	AEBP2
PAPD4	ZNF256	UTP6	NR1D1
USP14	ICK	LOC101927180	CASP10
TMEM17	ZNF732	TNPO1	SNORD12C
ZNF382	CXCL5	QKI	MBD6
FAM25A	LSR	SLC16A5	VPS39
GTF3C6	CXCL8	FAM78B	MEGF9
SHISA7	ZNF195	THUMPD3-AS1	FAM87A
SEPT6	FGD2	ZNF836	NFIL3
NFATC1	SOCS2	TMEM106B	ZDHHC23
GSPT1	INVS	CPEB3	EGLN1
LIMCH1	SNRNP70	GIGYF2	HSP90AA5P
CAMK2N1	DLAT	ZC3H4	TCN1
MBD4	ZNF3	STIP1	ATPIF1
USE1	E2F4	ZMYND19	DDHD1
INS	TCP11L2	FAM45A	CRAMP1
MFSD14A	DDX60	TAT	GPAT3
TMEM65	STAU2	TANGO6	DNAJC4
KIAA1107	RCHY1	CDNF	GALT
TBC1D1	ST6GALNAC3	NEK7	SRSF8
HSPA6	C3orf33	MPHOSPH9	PMF1
CHUK	ADGRA3	UQCC1	STX17
METTL8	CSNK1G2	TTLL5	KIF2A
FBLN1	ZNF716	HAND2-AS1	KLHL24
ARNTL2	BHLHA15	VNN3	CYLD
URB2	C14orf166	PLA2R1	ADGRL1
FOXP1	BTN2A2	NRCAM	RAD51B
AQP4	TBC1D16	PDDC1	SPDYE2
MAN1A2	POU3F1	HMGXB4	SP4
HDAC4	DUOXA1	IL6ST	PI3
PLEKHM3	CCP110	POLR1E	PNN
ID4	MED11	DUSP23	C17orf49
MTMR2	CAPS2	COX11	NUP35
LEPROT	GFRA4	FBXO43	KIF16B
ACTR1A	GPR150	MIR4435-2HG	MIDN
RNF26	RGPD1	PPP4R3B	MRM3
C2orf69	BIN1	SGMS2	ZNF772
MACC1	CFI	NBR1	UQCC1
INPP5F	BCL2A1	ACAA2	SNORD116-6
ITGB3	CARD18	DCTN4	CCR7
SFI1	CALM3	RCOR3	MIR622
S100A13	SMARCD3	TMEM64	KLF3-AS1
BRCA1	PARP10	YEATS2	SPRY3
YIPF4	USP31	IFITM10	LSP1P3
GSKIP	CDK6	RPS9	DOCK4
PRRG4	TSNAX	CLEC16A	DSCR3
SECTM1	RPL36	ZSCAN16-AS1	FAM98A
CCR3	EPO	HEATR6	TMEM132C
BLVRA	NYX	MAF	GCH1
LRPAP1	CNOT6L	FAM219A	EFNA5
KATNBL1	FAIM	FAM46C	PSMD6
CABLES1	FAM198B	CDC45	PAPD4
LINC00933	PSMC6	CLDN10	SIGMAR1
PDXDC1	ACVR2A	SDS	TMX4
DBF4B	FBXO25	ADH1B	TPM3
UFM1	MMS22L	WHSC1L1	ULK1
LOC200726	LTV1	WDR70	FPR1
ZNF91	LCE5A	MRGBP	C11orf71
RNF4	RDH13	OTULIN	SNAI3
DRAP1	LOC100190986	AGO2	PPCS
LINC00479	FBXO11	PLEK2	LRBA
BBOF1	CTSA	ECHS1	UBTD1
KCNJ16	TUT1	LEMD2	ADNP
ATAD1	COL21A1	PFDN4	MRPS6
ACTR2	KISS1R	CD14	ARF1
KLHL9	CSNK1D	GM2A	FXN
UBIAD1	UTS2R	KCNJ13	NUP210
TPT1-AS1	MAP1LC3A	CD3EAP	YTHDC1
UBE2K	SMC2	EED	RFWD3
LXN	ZNF93	MAGED2	MYO9A
CSRP1	TM9SF3	MSRA	PCYOX1L
PNPT1	BRCC3	MPV17	PRMT9
FGF3	FNBP1L	WDR5B	SLC22A1
FBXO11	GPR161	TMEM117	MFSD10
LINC00527	CA5A	GADD45B	SF1
CDK11B	ACBD3	PCDH17	ACTR2
HMGN5	HS2ST1	PERP	FLJ23867
LDOC1L	ANXA2P1	KDM6B	GBP4
GPRC5C	ALDH6A1	CCDC61	PALM3
CCNYL1	MAFG-AS1	LINC00869	WDR43
GNAQ	DNM1L	IDO2	HADHA
RNF170	ZNF579	NCKAP1	ZNF568
SHANK2-AS3	CRIM1	ZNF512	USP45
TMEM182	TP53INP1	NPRL2	TMEM127
ZCRB1	ADGRG6	NR1I2	PJA1
NUAK2	COL18A1	GFRA1	PRDX4
YWHAG	ACSF3	C22orf29	IL17RA
FAM103A1	ERCC6L	BTBD17	USP10
ADNP2	FOXE1	BTG2	OR2A9P
NEIL1	UFM1	ATP13A4	BTD
NCOA4	GFPT1	NDE1	MBOAT1
LOC100505915	GRIN2D	ALDH18A1	SLFN13
[truncated: 17,767 more rows]

## Sheet: Public co-expression
32 co-expressed in Sigmoid	122 coexpressed in Terminal Ileum	20 common genes between Terminal Ileum and Sigmoid
HIF1A	ATM	ARHGEF10
NAMPT	TRIM22	QKI
ITGA6	NUP210	ETS1
TNFRSF1B	LIMK1	IFITM2
IFITM2	ARHGEF10	GPCPD1
CFB	TUBB6	ZEB2
ZEB2	QKI	OSBPL3
SCD	MYCBP2	SOCS3
MECOM	FGFR1	CCL2
CEBPB	PLCB1	CADM1
PHLDA1	SERPING1	DDAH2
ETS1	COL4A1	CEBPB
GPCPD1	CALD1	ACSL1
CADM1	PRRC2C	NAMPT
CASP4	PYHIN1	TFPI2
TFPI2	ETS1	HIF1A
ACSL1	SETX	ADAMTS2
ENDOD1	KYNU	SCD
TRAM2	RHOQ	TRAM2
OSBPL3	PHF21A	PFKFB3
QKI	MLLT10
MEST	PRKD3
PFKFB3	REL
CCL2	ATRX
SOCS3	IFITM2
KBTBD11	FBXW7
ARHGEF10	TPM4
TGM2	ARHGAP1
ADAMTS2	COBLL1
PAPSS2	IL7R
IL1RAP	OLFM1
DDAH2	SASH1
	SBF1
	MGAT5
	GPCPD1
	ZEB2
	CD3E
	ZNF43
	SOCS1
	TRABD
	OSBPL3
	RECQL
	CNBP
	ARMCX3
	IGFBP7
	XPO1
	RABGAP1
	FLT3
	BAG2
	BMPR1A
	TNC
	SKIL
	SERHL2
	RAP1A
	RPS6KA2
	DAAM1
	BCAT1
	SOCS3
	CCL2
	DRAM1
	CADM1
	HNRNPH3
	DDAH2
	MMP14
	GM2A
	MRPS25
	CCNT2
	CEBPB
	NRP2
	S100A11
	RAMP3
	ACSL1
	DST
	SYNGR2
	PHTF1
	DEF8
	APPBP2
	BRD3
	PHF3
	NAMPT
	OGFR
	MBNL3
	TNPO2
	GATAD1
	TFPI2
	CDC6
	ARMC8
	BHLHE40
	KAT6B
	TRIB1
	MMP1
	RRM2
	RANBP9
	HIF1A
	ATP6V1C1
	STX11
	NDUFA5
	ADAMTS2
	PEX1
	NUCB2
	SMARCA2
	KIAA0930
	NDUFAF3
	PDS5A
	ASPH
	TMEM184B
	HSP90B1
	SS18L1
	ZNF81
	FOXN3
	FEZ2
	SCAMP3
	SSR1
	SCD
	SERBP1
	SEMA3F
	ICAM1
	SUPT4H1
	CREBL2
	TRAM2
	TCF12
	PFKFB3

## Sheet: PPI M1
gene1symbol	gene2symbol
ADAM9	MMP14
ADAMTS2	COL4A1
ANXA3	S100A11
ATM	SETX
ATM	CCND1
ATM	FLT3
ATM	IRF1
ATM	CDKN2B
ATM	PFKFB3
ATM	CEBPB
ATM	FGFR1
ATM	ESR1
ATM	FBXW7
ATM	RRM2
ATM	HIF1A
ATM	RECQL
ATM	ATRX
ATM	SOCS1
ATM	PHF21A
ATM	DYRK2
ATRX	ATM
ATRX	FGFR1
ATRX	PGM3
ATRX	RECQL
BAG2	HSPA13
BHLHE40	STAT1
BHLHE40	CEBPB
BHLHE40	HIF1A
CADM1	CCL2
CADM1	ICAM1
CADM1	ESR1
CADM1	DLG1
CALD1	TPM4
CALD1	ESR1
CALD1	COL4A1
CASP1	CCL2
CASP1	IRF1
CASP1	ICAM1
CASP1	CLEC7A
CASP1	CEBPB
CASP1	LETM1
CASP1	IL1RAP
CASP1	STAT1
CASP1	TNFRSF1B
CASP1	CASP4
CASP1	HIF1A
CASP4	HSP90B1
CASP4	CASP1
CCL2	NAMPT
CCL2	CFB
CCL2	CCND1
CCL2	ESR1
CCL2	CLEC7A
CCL2	SOCS1
CCL2	MMP14
CCL2	CADM1
CCL2	CEBPB
CCL2	IL7R
CCL2	TNFRSF1B
CCL2	SOCS3
CCL2	HIF1A
CCL2	CASP1
CCL2	STAT1
CCL2	MMP1
CCL2	IRF1
CCL2	CXCL5
CCL2	ICAM1
CCND1	CCL2
CCND1	ETS1
CCND1	IRF1
CCND1	FLT3
CCND1	SOCS3
CCND1	CEBPB
CCND1	ZEB2
CCND1	MMP14
CCND1	ICAM1
CCND1	MMP1
CCND1	FBXW7
CCND1	FGFR1
CCND1	ATM
CCND1	HNF4A
CCND1	STAT1
CCND1	PSME1
CCND1	HIF1A
CCND1	CDKN2B
CCND1	ESR1
CD3E	FLT3
CD3E	IL7R
CD3E	ETS1
CD3E	HLA-DQB1
CDKN2B	CCND1
CDKN2B	ESR1
CDKN2B	ATM
CDKN2B	CEBPB
CEBPB	CCL2
CEBPB	CCND1
CEBPB	IRF1
CEBPB	BHLHE40
CEBPB	ICAM1
CEBPB	CDKN2B
CEBPB	ATM
CEBPB	SLC7A11
CEBPB	CLEC7A
CEBPB	CASP1
CEBPB	SOCS1
CEBPB	HIF1A
CEBPB	STAT1
CEBPB	ETS1
CEBPB	SOCS3
CEBPB	HNF4A
CEBPB	TRIB1
CEBPB	RPS6KA2
CEBPB	ESR1
CFB	CCL2
CFB	SERPING1
CFB	HNF4A
CLEC7A	CCL2
CLEC7A	CEBPB
CLEC7A	STAT1
CLEC7A	CASP1
CLEC7A	SOCS1
CNBP	MBNL3
COL4A1	ADAMTS2
COL4A1	MMP14
COL4A1	CALD1
CXCL5	CCL2
CXCL5	ICAM1
CXCL5	IL7R
CXCL5	STAT1
CXCL5	MMP1
DLG1	CADM1
DYRK2	ATM
ESR1	CCL2
ESR1	CCND1
ESR1	RAMP3
ESR1	CDKN2B
ESR1	ATM
ESR1	CEBPB
ESR1	HNF4A
ESR1	MMP1
ESR1	CADM1
ESR1	STAT1
ESR1	CALD1
ESR1	ETS1
ESR1	FGFR1
ESR1	ZEB2
ESR1	HIF1A
ETS1	CCND1
ETS1	IRF1
ETS1	CEBPB
ETS1	IL7R
ETS1	HNF4A
ETS1	MMP1
ETS1	STAT1
ETS1	CD3E
ETS1	ZEB2
ETS1	HIF1A
ETS1	ESR1
FBXW7	CCND1
FBXW7	FLT3
FBXW7	ATM
FBXW7	ZEB2
FBXW7	FGFR1
FBXW7	HIF1A
FBXW7	MYCBP2
FGFR1	CCND1
FGFR1	FLT3
FGFR1	ATM
FGFR1	FBXW7
FGFR1	ATRX
FGFR1	HIF1A
FGFR1	ESR1
FLT3	CCND1
FLT3	HIF1A
FLT3	STAT1
FLT3	ATM
FLT3	FBXW7
FLT3	CD3E
FLT3	FGFR1
FLT3	SOCS1
FLT3	IL7R
HIF1A	NAMPT
HIF1A	CCL2
HIF1A	CCND1
HIF1A	FLT3
HIF1A	IRF1
HIF1A	BHLHE40
HIF1A	ICAM1
HIF1A	ATM
HIF1A	FBXW7
HIF1A	HSP90B1
HIF1A	CEBPB
HIF1A	MMP14
HIF1A	HNF4A
HIF1A	MMP1
HIF1A	VCP
HIF1A	STAT1
HIF1A	ETS1
HIF1A	FGFR1
HIF1A	ESR1
HIF1A	CASP1
HIF1A	ZEB2
HIF1A	PFKFB3
HLA-DQB1	CD3E
HNF4A	CCND1
HNF4A	CEBPB
HNF4A	ETS1
HNF4A	CFB
HNF4A	ESR1
HNF4A	HIF1A
HSP90B1	SSR1
HSP90B1	HSPA13
HSP90B1	CASP4
HSP90B1	HIF1A
HSP90B1	STAT1
HSP90B1	VCP
HSPA13	NUP210
HSPA13	QKI
HSPA13	HSP90B1
HSPA13	BAG2
ICAM1	CCL2
ICAM1	CCND1
ICAM1	IRF1
ICAM1	CEBPB
ICAM1	SOCS1
ICAM1	IL7R
ICAM1	SOCS3
ICAM1	CXCL5
ICAM1	MMP14
ICAM1	CASP1
ICAM1	MMP1
ICAM1	STAT1
ICAM1	HIF1A
ICAM1	CADM1
ICAM1	TNFRSF1B
IFITM2	IRF1
IFITM2	STAT1
IL1RAP	TUBB6
IL1RAP	CASP1
IL7R	CCL2
IL7R	FLT3
IL7R	ICAM1
IL7R	CXCL5
IL7R	TNFRSF1B
IL7R	ETS1
IL7R	STAT1
IL7R	SOCS1
IL7R	CD3E
IRF1	CCL2
IRF1	CCND1
IRF1	ATM
IRF1	TRIM22
IRF1	PSME1
IRF1	ETS1
IRF1	SOCS3
IRF1	ICAM1
IRF1	CASP1
IRF1	CEBPB
IRF1	SOCS1
IRF1	HIF1A
IRF1	IFITM2
IRF1	STAT1
KYNU	NAMPT
KYNU	PAPSS2
KYNU	SLC7A11
KYNU	RABGAP1
LETM1	CASP1
LTN1	VCP
LTN1	NEDD4L
MBNL3	CNBP
MMP1	TFPI2
MMP1	CCL2
MMP1	CCND1
MMP1	ICAM1
MMP1	CXCL5
MMP1	ESR1
MMP1	HIF1A
MMP1	ETS1
MMP14	CCL2
MMP14	CCND1
MMP14	ICAM1
MMP14	COL4A1
MMP14	ADAM9
MMP14	HIF1A
MYCBP2	FBXW7
NAMPT	KYNU
NAMPT	HIF1A
NAMPT	CCL2
NEDD4L	VCP
NEDD4L	SKIL
NEDD4L	LTN1
NUP210	HSPA13
PAPSS2	KYNU
PFKFB3	ATM
PFKFB3	HIF1A
PGM3	ATRX
PHF21A	ATM
PSME1	CCND1
PSME1	IRF1
PTPN21	TNC
QKI	HSPA13
RABGAP1	KYNU
RAMP3	ESR1
RECQL	ATM
RECQL	ATRX
RPS6KA2	CEBPB
RRM2	ATM
S100A11	ANXA3
S100A11	TGM2
SERPING1	CFB
SETX	ATM
SETX	VCP
SKIL	NEDD4L
SLC7A11	KYNU
SLC7A11	CEBPB
SOCS1	CCL2
SOCS1	FLT3
SOCS1	IRF1
SOCS1	ICAM1
SOCS1	ATM
SOCS1	CLEC7A
SOCS1	CEBPB
SOCS1	IL7R
SOCS1	SOCS3
SOCS1	STAT1
SOCS3	CCL2
SOCS3	CCND1
SOCS3	IRF1
SOCS3	ICAM1
SOCS3	CEBPB
SOCS3	SOCS1
SOCS3	STAT1
SSR1	HSP90B1
STAT1	CCL2
STAT1	CCND1
STAT1	FLT3
STAT1	IRF1
STAT1	BHLHE40
STAT1	ICAM1
STAT1	CXCL5
STAT1	HSP90B1
STAT1	CLEC7A
STAT1	CEBPB
STAT1	IL7R
STAT1	SOCS1
STAT1	SOCS3
STAT1	TNFRSF1B
STAT1	HIF1A
STAT1	CASP1
STAT1	TRIM22
STAT1	ETS1
STAT1	ESR1
STAT1	IFITM2
TFPI2	MMP1
TGM2	S100A11
TNC	PTPN21
TNFRSF1B	CCL2
TNFRSF1B	ICAM1
TNFRSF1B	IL7R
TNFRSF1B	STAT1
TNFRSF1B	CASP1
TPM4	CALD1
TRIB1	CEBPB
TRIM22	IRF1
TRIM22	STAT1
TUBB6	IL1RAP
VCP	SETX
VCP	HSP90B1
VCP	NEDD4L
VCP	HIF1A
VCP	LTN1
ZEB2	CCND1
ZEB2	FBXW7
ZEB2	ETS1
ZEB2	ESR1
ZEB2	HIF1A
